# Supplementary material for: A phase II trial of weekly nab-paclitaxel for progressive and symptomatic desmoid tumors
Source: Nat Commun. 2022 Oct 21;13:6278. doi: 10.1038/s41467-022-33975-6 (PMC9587294; doi:10.1038/s41467-022-33975-6)
Supplement: Supplementary file 3 — Supplementary Data 1 [file 41467_2022_33975_MOESM3_ESM.xlsx]

## Sheet: Hoja1
Array ID	1004	1005	1006	101	1012	107	110	1101	117	119	126	131	504	506	607	902
Study ID	33	34	38	1	58	10	9	44	22	23	47	59	18	52	55	37
Gender	Female	Female	Male	Male	Male	Male	Male	Female	Male	Female	Male	Female	Male	Female	Male	Male
Percentage of diameter change	11.4	-2.8	-77.6	-34	40	-2.6	-30.9	-8.7	-70	-8.3	-29.6	-5.4	-11.9	-4.5	-2.34	-31.4
Local best response	STABLE DISEASE	STABLE DISEASE	STABLE DISEASE	STABLE DISEASE	STABLE DISEASE	STABLE DISEASE	PARTIAL RESPONSE	STABLE DISEASE	STABLE DISEASE	STABLE DISEASE	PARTIAL RESPONSE	PARTIAL RESPONSE	STABLE DISEASE	STABLE DISEASE	STABLE DISEASE	STABLE DISEASE
Central best response	STABLE DISEASE	STABLE DISEASE	PARTIAL RESPONSE	PARTIAL RESPONSE	PROGRESSIVE DISEASE	STABLE DISEASE	PARTIAL RESPONSE	STABLE DISEASE	PARTIAL RESPONSE	STABLE DISEASE	STABLE DISEASE	STABLE DISEASE	STABLE DISEASE	STABLE DISEASE	STABLE DISEASE	PARTIAL RESPONSE
BPI Point Change	-2	-3	-3	-4	-2	-7	-6	-5	0	-2	-1	0	-4	-3	-7	-8
Location	Head and Neck	Gastric Wall	Gastric Wall	Extremeties	Head and Neck	Extremeties	Gastric Wall	Head and Neck	Gastric Wall	Thoracic Wall	Gastric Wall	Gastric Wall	Extremeties	Gastric Wall	Thoracic Wall	Gastric Wall
Pain Reduction	low	low	low	high	low	high	high	high	low	low	low	low	high	low	high	high
Response	No	No	Yes	Yes	No	No	Yes	No	Yes	No	No	No	No	No	No	Yes
23064070	3.36341	4.30978	5.06262	4.95321	5.09373	3.97043	4.38342	4.54558	4.86842	4.7321	4.33916	5.31748	4.7948	4.64559	4.75587	4.15139
23064071	5.66205	4.09594	4.98888	4.99277	4.62636	5.87824	5.84693	5.84482	5.88558	5.56219	5.2776	6.11374	5.31164	5.48257	5.43651	5.4535
23064072	3.92359	4.83061	3.63545	4.18502	3.68197	4.09115	3.27493	4.03475	3.54955	4.00371	3.73051	4.8369	4.08038	4.12589	3.77618	4.45585
23064073	2.56086	3.73523	2.84478	2.48542	2.62687	3.32106	3.40126	2.84886	3.1707	3.00533	3.79436	3.08878	3.24106	2.72459	2.79035	2.93529
23064074	4.02234	2.92518	2.73999	3.21319	2.99495	3.60099	3.33054	2.94435	3.00392	3.16368	3.94237	2.83713	3.78211	3.44134	2.96304	2.77133
23064075	5.6883	5.24696	5.91909	5.36876	5.76114	5.16537	4.84073	5.31471	4.04915	5.01434	4.96666	6.58152	4.56207	4.84842	4.62856	4.90389
23064076	4.40923	5.06128	3.81784	4.95533	4.04801	4.99904	4.35584	4.09553	4.98994	4.34941	5.17951	3.9879	4.85931	4.65832	4.74053	5.18055
23064077	6.15341	5.83471	6.06369	5.92659	5.88633	5.40556	6.17133	5.89765	5.84084	6.07546	6.1703	6.31876	6.05908	6.62345	5.77803	6.32773
23064078	3.47644	4.57351	3.51167	2.90129	3.725	2.84552	2.82059	3.38642	3.50717	3.09001	3.36416	3.41803	3.56945	2.37272	3.72698	3.20294
23064079	3.22064	3.95965	3.2126	3.34857	3.04341	4.37126	3.16849	3.69119	2.87478	3.21013	4.53466	3.07517	3.06686	4.10536	3.13422	3.15473
23064080	2.08781	3.04327	5.4729	4.60221	2.87516	2.54438	2.53541	4.03182	5.41934	4.53265	4.23891	5.8767	2.56283	2.69917	6.05284	2.22395
23064081	3.52122	3.53538	3.63659	3.14689	3.04776	3.75729	3.46835	3.55894	3.30719	3.4608	3.78879	3.37225	3.29822	3.76202	3.24978	3.89091
23064083	3.90462	2.58525	5.15136	4.98509	4.76228	4.58279	4.72284	4.28336	3.90474	4.61321	4.57373	4.17171	4.2833	4.479	4.50186	4.89755
23064084	3.31093	2.70756	2.48262	2.69049	2.85555	2.83213	3.95635	2.99327	2.81027	2.8895	3.29159	2.92305	3.20552	3.02141	2.93636	3.01069
23064085	3.63661	2.71724	3.09146	3.11124	2.43466	3.74556	3.39288	3.07188	2.55666	3.19595	3.29906	3.17446	3.86246	3.63983	3.25947	2.96618
23064086	2.01954	1.48813	2.226	2.34506	2.27178	2.02834	2.10536	2.24865	2.32592	1.80493	2.21329	2.08188	2.5645	2.16435	2.05295	1.80801
23064087	6.55045	6.0967	5.41462	5.66006	5.54422	6.03213	6.19757	6.24012	5.63826	5.82246	5.90676	4.85907	5.8837	6.17372	5.527	5.85312
23064088	3.26446	2.53291	2.56613	2.81964	3.03362	2.70337	3.57229	2.66442	3.19702	2.76659	2.36902	3.05225	3.00883	2.96809	3.12527	2.8804
23064089	2.84515	3.32215	1.96915	1.78704	2.00357	1.90561	2.31858	1.94499	1.64216	1.86205	3.08881	2.00099	1.88778	2.28813	2.20808	2.45464
23064090	4.82928	4.95719	4.45947	4.65767	5.01799	4.67495	4.69855	4.71976	4.20699	4.99963	4.37488	4.44814	4.80939	4.59295	4.81723	4.67501
23064091	4.82372	3.70776	4.99666	4.68918	4.58814	5.36663	4.99545	4.81037	4.97625	4.87051	5.08129	4.69994	5.18021	5.2838	5.03565	5.29088
23064092	7.49442	6.56773	6.70248	6.53798	6.78889	6.96521	7.07337	7.20284	7.12843	6.52131	7.01575	6.7685	6.9434	7.44739	6.92803	6.88189
23064093	4.72753	5.37155	4.75685	4.21314	4.23627	4.48877	4.67175	4.30454	4.35805	4.23267	4.68418	3.99987	4.16484	4.77822	4.5806	4.69491
23064094	5.19447	5.42736	4.52252	4.75467	4.39606	5.27499	4.96776	4.71002	4.98687	4.56812	5.06022	4.4967	4.75331	5.47075	4.85363	5.21749
23064095	3.58508	3.12415	3.7637	4.26464	4.08739	3.27843	4.4313	3.83733	4.06875	3.80748	4.09846	4.3255	3.84521	3.79375	4.29474	4.16613
23064096	4.48576	4.98661	3.4147	3.23689	3.5163	4.48658	3.27273	3.30947	2.51816	2.89711	3.5989	3.75943	3.66861	3.75499	3.73184	3.33103
23064097	6.26829	5.36689	6.03007	6.10337	6.03327	6.29924	6.41063	6.23549	6.06361	6.16599	6.08505	6.21176	6.25697	6.00827	6.35267	6.06885
23064098	3.71766	3.20931	4.8143	3.85024	3.47545	3.45177	3.19592	4.22752	3.57297	3.90588	3.82989	5.14808	4.09748	3.9513	3.64274	4.06886
23064099	3.34223	3.48105	3.78259	3.47249	3.72483	3.09015	3.9764	3.15158	3.42872	3.84391	3.71126	3.73967	3.92852	3.59048	3.29186	3.3259
23064100	3.95448	4.04141	4.30249	4.18929	4.14841	4.19721	4.28984	4.18413	3.75446	4.40608	4.27149	4.88387	3.81743	4.22704	4.09869	3.77886
23064101	4.59175	4.6666	7.86829	7.10703	7.77298	4.16053	6.1133	7.30057	6.43082	7.23071	6.35248	7.20004	6.49839	5.77251	7.12554	6.22584
23064102	2.81644	3.0063	2.29153	2.19116	2.34969	2.3567	3.03126	2.71126	2.07786	2.18482	2.39513	2.44238	2.10234	2.8219	2.15774	2.5832
23064103	2.58631	4.44543	2.95584	2.97738	3.37304	3.60801	2.93622	3.35049	3.48886	2.36346	3.34617	3.27265	3.37151	3.00372	2.55941	3.61006
23064104	5.83551	5.75174	4.28191	4.40636	4.81657	5.33842	5.29778	4.9224	4.30804	4.52518	5.08387	4.82569	5.15288	5.28722	4.98383	4.94086
23064105	3.52773	3.49475	2.27884	2.94431	3.18506	3.64379	3.01999	3.39997	3.12657	3.42032	3.77376	2.8676	2.93015	3.98147	2.80414	3.50486
23064106	3.98641	4.06276	3.04561	3.53825	3.45915	4.30293	3.38554	2.97161	3.93552	3.42246	3.97701	2.99788	3.32422	4.16673	3.80139	3.55591
23064107	3.64782	3.97499	2.73137	3.26324	2.89221	2.97637	3.03462	2.72259	2.816	2.64444	3.32007	2.71472	2.8423	2.55999	2.75174	2.98637
23064108	3.85028	3.47408	3.30588	3.18255	2.5812	3.15255	3.48955	3.801	3.56	3.09699	3.16978	3.53149	3.32135	3.09409	3.39363	3.23083
23064109	2.91822	2.50818	2.07934	2.70116	2.5834	2.84221	2.835	2.72239	2.96503	2.33679	2.46633	2.17395	2.84781	3.06892	2.49906	2.9857
23064110	3.36383	4.19327	3.41449	3.45337	4.03886	4.73947	3.43529	4.03687	3.09524	3.58724	3.81213	3.12453	3.53695	4.16858	3.65918	3.73568
23064111	3.31093	2.70756	2.48262	2.69049	2.85555	2.83213	3.95635	2.99327	2.81027	2.8895	3.29159	2.92305	3.20552	3.02141	2.93636	3.01069
23064112	3.63661	2.71724	3.09146	3.11124	2.43466	3.74556	3.39288	3.07188	2.55666	3.19595	3.29906	3.17446	3.86246	3.63983	3.25947	2.96618
23064113	2.01954	1.48813	2.226	2.34506	2.27178	2.02834	2.10536	2.24865	2.32592	1.80493	2.21329	2.08188	2.5645	2.16435	2.05295	1.80801
23064114	6.51625	6.03159	5.40066	5.62984	5.38398	6.17467	6.07657	6.23248	5.66768	5.78575	5.88955	4.8927	5.91256	5.90413	5.52068	5.78591
23064115	3.94514	3.35795	2.31447	2.7094	3.08346	2.79921	3.5535	2.63244	3.14664	2.71117	2.66194	3.07263	3.12844	2.9267	2.85234	2.87809
23064116	2.85284	3.45316	2.05519	1.86014	2.48842	2.09939	2.42804	1.94387	1.7383	1.923	2.51449	1.90516	2.07664	2.39758	2.15919	2.31153
23064117	3.49865	3.41766	2.46141	2.79642	2.97201	3.48481	3.33454	3.08355	2.61767	2.77969	3.33393	2.18999	2.92418	2.88112	2.57785	2.4166
23064118	3.28507	3.22588	3.53507	3.28762	3.27777	3.85086	3.37739	3.13175	3.87962	3.29394	3.61726	3.10328	3.65726	3.55314	3.79676	3.37054
23064119	3.7707	5.39556	3.50898	3.30987	3.33983	4.87061	4.15467	3.689	3.89481	3.77697	4.34308	2.95186	3.99873	4.41292	3.74197	3.06336
23064120	3.16265	3.14005	2.96031	4.00486	3.10483	3.44677	3.2443	3.10934	3.61695	3.10106	3.33904	3.71126	3.50854	3.80108	3.51575	3.18074
23064121	5.39584	5.98235	4.97438	4.54348	4.2879	5.45515	4.82549	5.35733	5.52123	4.5945	5.28417	4.52158	5.10473	5.26218	5.10028	5.14199
23064920	2.0797	2.03386	1.89101	2.20615	1.58691	2.56315	1.96244	1.75004	2.50791	2.32171	1.98892	1.72444	2.21922	1.89255	1.87599	2.01399
23064921	2.51991	2.7297	1.94216	1.73147	1.63066	2.84662	1.70576	1.89497	2.02176	1.92494	2.07527	1.81098	1.95703	1.47938	1.65212	2.51985
23064922	1.70735	2.75016	1.77859	1.84435	1.95608	2.66947	2.81363	1.91605	1.83493	1.88249	1.88063	1.81209	1.8655	2.45202	2.10405	1.68985
23064923	2.09201	1.65354	1.84831	1.4672	2.06244	1.79578	1.63954	1.86531	1.53243	1.58373	1.40217	1.40272	1.6374	1.26043	1.45566	1.84027
23064924	1.96206	2.319	1.53348	1.80668	1.5719	2.21652	1.75204	1.57148	1.50071	1.67566	1.93637	1.45286	1.81523	1.90392	1.65631	1.50504
23064925	2.93341	3.6266	1.94996	2.20164	2.28416	2.27749	2.67923	2.37962	2.56731	2.10445	2.26819	2.69248	2.3348	2.47704	2.48206	2.52441
23064926	2.94607	2.67441	1.827	2.16409	1.65296	2.72208	2.11631	1.88234	1.5721	1.60964	2.21833	1.5382	1.74355	2.07202	2.00453	2.1325
23064927	3.22439	2.01634	1.68485	1.6075	2.04075	1.70817	1.5718	2.16983	1.56381	1.74147	1.8592	1.392	1.70658	1.56362	1.50546	1.73126
23064928	2.08298	1.74852	1.61176	1.57196	1.90295	1.86499	2.4247	2.03135	1.87019	1.83477	1.78427	2.09918	1.73816	2.0733	1.87221	1.53889
23064929	2.1218	3.09596	1.74473	2.18205	1.84539	2.53392	1.89778	2.53862	2.21205	1.96021	2.1415	1.79384	1.85034	2.1725	2.45061	2.57515
23064930	5.54987	6.09303	4.45702	5.37331	5.35724	6.1913	5.15705	5.15649	5.16876	4.97209	5.24444	4.83235	5.3436	5.67464	5.27689	5.26595
23064931	3.86305	5.00512	3.63995	4.25054	4.15138	5.12602	4.8311	4.37046	4.45961	3.90262	4.20517	4.2445	4.71401	4.60457	4.36217	4.24634
23064932	3.80379	3.74069	3.38419	3.36639	3.13583	3.44506	4.05637	3.90721	4.23856	3.05354	3.7207	3.28406	4.13343	3.98287	3.34617	3.62487
23064933	3.55438	2.92574	2.37209	2.51259	2.0964	3.86623	3.44574	2.46902	2.53635	2.35448	2.70719	1.81033	2.36295	2.32649	2.03789	2.5911
23064936	2.03348	2.93134	1.72183	1.51396	1.86305	2.09847	1.7955	2.44154	2.16364	2.10425	2.24302	2.13684	2.10386	1.62062	2.37828	1.72568
23064937	2.04933	2.05215	1.70702	2.09706	1.96597	2.97322	1.94597	1.93255	2.00022	2.00463	1.94299	1.78762	2.11327	2.28858	2.08486	2.02584
23064938	2.14707	2.4308	1.43613	1.79452	1.59908	2.06184	2.97466	2.20542	1.75046	1.72828	1.57462	1.42615	1.75215	1.69611	1.61399	1.64586
23064939	3.04859	2.55067	2.08809	2.20303	2.20067	3.27802	2.38626	2.06516	2.02658	1.77783	1.77429	1.85991	2.71884	2.61586	2.13661	2.60221
23064940	2.88362	2.43108	3.07213	3.1114	2.72234	2.83895	3.75256	2.93348	3.08077	2.83301	2.50761	3.02155	2.40083	3.38646	2.89564	3.21187
23064941	6.03855	4.71165	5.16032	5.56477	5.57174	6.33158	5.8913	5.57426	5.19471	5.33444	5.58282	5.63567	5.19663	5.63351	5.31961	5.66263
23064942	4.53598	3.68438	5.41498	5.32417	5.34674	5.58999	5.48078	5.70587	5.75193	5.2597	5.07656	6.00845	5.33254	5.21508	5.62925	5.50131
23064943	4.41879	4.60559	3.9903	4.07904	3.68282	3.6129	4.19138	3.77229	4.45433	3.73692	4.28506	4.41694	3.12821	4.07331	3.9416	3.30778
23064944	4.76151	5.92819	3.98036	4.13173	4.5547	4.48998	4.99241	4.64703	4.69855	4.14935	4.95669	5.09692	4.60772	4.44123	4.60623	4.04973
23064945	6.78447	5.57794	6.94244	7.38868	6.74579	8.47631	7.58199	7.85672	7.44329	7.06962	7.75803	7.38319	7.59043	7.99317	7.70433	7.57839
23064946	3.39844	4.27358	3.26661	3.68063	3.15671	3.732	3.93959	3.94025	2.86361	2.63313	3.6313	3.36638	3.07219	3.61526	3.36717	3.69343
23064947	4.37371	4.12355	3.17262	3.04704	2.84798	2.88714	3.53866	3.30037	3.49724	2.86919	3.27385	3.18135	3.24241	2.5379	3.2965	2.72317
23064948	5.97295	5.13146	5.43391	5.68535	5.69974	6.15779	5.21019	5.28845	5.40093	5.77955	5.76336	5.64352	5.63808	5.58262	5.81222	5.77537
23064949	4.43024	4.10908	3.21645	3.30611	3.56684	3.77717	3.90043	3.44563	3.64581	3.446	3.47836	3.70276	3.91744	3.51714	3.54434	3.5327
23064950	5.006	3.76665	3.70856	4.09108	4.18655	4.42899	4.10293	3.43236	3.52637	3.7345	4.28234	3.45307	4.01572	4.35405	3.59799	3.67099
23064951	3.9074	4.08664	6.25093	5.77782	6.05995	4.99813	5.0145	5.82319	4.96169	5.99629	4.4917	5.31503	5.69022	4.86234	5.13064	5.29018
23064952	3.13874	3.69655	3.6362	3.06384	3.51604	3.46693	2.97597	4.07946	3.13229	3.59591	3.24817	3.77863	3.35661	3.84187	3.40231	2.57156
23064953	3.56429	3.9164	5.63087	5.71887	6.23582	3.51222	6.20189	4.92791	5.62782	5.65785	4.11608	5.0878	5.23125	3.68437	4.20183	4.70247
23064954	6.92498	6.66866	5.73049	5.79542	5.65058	6.26282	6.48345	6.10331	5.69953	5.76295	6.13028	5.98697	6.12211	6.7457	6.11534	6.1075
23064955	4.6426	4.04441	3.88556	3.93691	4.09767	4.80252	4.4238	4.42534	4.2315	4.45942	4.35758	4.35637	4.32462	4.2919	4.44078	4.14006
23064956	5.07943	4.09461	3.92506	4.08483	3.89904	3.9396	3.75135	3.77991	3.63166	3.7048	3.82681	3.65483	3.90083	3.97688	4.0137	4.1136
23064957	4.34555	3.89813	3.7767	4.1672	4.00348	3.95146	4.01672	3.75014	4.35076	4.30231	4.3074	3.64085	4.04956	3.90979	4.04438	3.4114
23064958	2.47643	2.83415	3.30761	3.16631	2.99818	3.25767	3.91408	3.55084	3.67034	3.3936	4.3333	3.20085	3.63076	2.99085	3.52505	3.13187
23064959	5.14256	4.93522	5.69838	6.16001	5.32968	4.67968	5.56339	5.42706	5.65342	5.01951	5.83667	4.6571	5.47015	5.31583	5.54306	5.74471
23064960	6.17411	7.7197	5.00226	5.45398	5.39458	5.91683	5.34929	5.95284	5.71028	4.72097	5.40369	5.23536	5.60524	5.82811	5.6561	5.97088
23064961	4.41351	3.05995	3.20139	3.497	3.45996	3.80042	3.71723	3.53428	3.55261	3.36055	3.55616	3.33658	3.63307	3.85492	3.48931	4.26958
23064962	4.82204	3.723	3.81514	4.34252	4.09825	4.09961	4.68659	4.6029	3.65387	4.13181	4.11704	4.40351	3.77529	4.19815	4.34224	4.29244
23064963	3.81196	2.80496	3.54981	3.79261	4.45392	4.32934	3.64155	4.14317	3.87665	3.61758	4.04724	4.1202	3.70101	4.12804	4.19413	3.85603
23064964	3.28109	2.84385	3.49855	3.43728	3.31731	3.45159	3.52029	3.634	3.1583	3.52855	3.59727	3.43565	3.06686	3.27546	3.38917	3.18703
23064965	2.32532	2.52247	4.98387	3.64584	3.88369	2.31408	2.64146	1.93202	2.47872	3.49065	2.74921	4.36681	3.58019	1.99589	3.27688	2.91454
23064966	3.61199	4.9183	2.73645	3.61869	3.27288	3.97107	3.61071	3.09825	3.5402	2.86666	3.8609	3.27967	3.39022	3.57516	3.52808	3.38309
23064967	6.03855	4.71165	5.16032	5.56477	5.57174	6.33158	5.8913	5.57426	5.19471	5.33444	5.58282	5.63567	5.19663	5.63351	5.31961	5.66263
23064968	6.33989	5.9006	6.64785	6.70418	6.90748	7.14116	7.0872	7.30674	6.6784	6.95968	7.045	6.98187	6.65663	7.11722	7.06138	7.01931
23064969	6.27397	5.6837	4.1527	4.07714	4.1904	5.31597	4.77942	4.61511	5.68014	3.98439	4.6761	4.35543	4.92769	5.07459	3.99388	4.50623
23064970	4.83047	5.08815	4.42942	4.38186	3.97378	3.62467	4.62012	4.14485	4.94654	4.27788	4.745	5.03659	3.86138	4.66013	4.4051	3.95362
23064971	4.66458	3.51813	4.04667	4.63725	4.37042	5.07878	4.4877	4.52079	5.1239	4.00595	3.90239	4.49494	4.00574	3.96029	4.28951	4.43956
23064972	4.4978	4.11724	3.55729	3.24303	4.63368	3.8337	3.96221	3.87442	4.65581	3.98329	4.36519	3.61024	3.97363	4.36835	4.72857	4.44288
23064973	3.97862	5.16494	3.18281	3.541	3.54116	3.69641	4.34572	3.88096	3.94182	3.77569	3.87771	4.39749	3.80332	3.50577	3.69122	3.38838
23064974	5.56949	7.14697	5.29189	5.5688	5.46952	5.76947	5.67304	5.57529	6.3472	5.50189	6.08567	5.66143	5.80274	5.67721	5.64061	5.77854
23064975	3.11811	2.94356	4.94532	5.58535	4.89422	4.87084	5.67338	5.79858	5.80964	5.37682	5.3266	6.2133	5.29008	4.96528	5.50373	5.09204
23064976	2.32532	2.52247	4.98387	3.64584	3.88369	2.31408	2.64146	1.93202	2.47872	3.49065	2.74921	4.36681	3.58019	1.99589	3.27688	2.91454
23064977	4.26227	3.53981	2.78344	3.89126	3.70406	4.47487	3.53169	3.93693	4.8077	3.35489	3.73503	2.82571	4.08632	4.12585	4.07946	3.68265
23064978	3.67152	5.31529	2.8092	3.83344	3.36744	3.47451	3.64764	2.96252	3.61575	3.02322	3.93562	3.51876	3.63321	3.60782	3.6073	3.3242
23066329	2.34624	3.78041	2.57357	3.25791	3.08366	2.85596	3.08394	3.5487	3.72919	3.08093	2.8447	3.12172	2.6133	3.025	3.06789	3.20468
23066330	2.48405	2.99072	2.61658	2.85735	2.7492	2.82458	2.79043	3.28627	2.64776	2.77099	2.94435	2.75666	2.86106	2.55926	2.69482	3.16718
23066331	3.91736	3.29375	4.28169	3.59107	4.4167	3.37897	3.30353	3.48913	3.8792	3.40564	3.44416	3.95397	3.33977	2.7837	3.78118	3.34165
23066332	2.3001	3.28162	1.85149	2.12422	2.213	2.11757	2.17213	2.19872	1.88745	1.91898	2.09648	2.43737	1.92083	2.16223	1.98843	1.86848
23066333	3.72747	2.39661	1.82829	1.8805	2.02466	2.11963	2.03095	1.92041	1.74433	1.96015	2.25655	1.84498	2.32306	2.17145	2.44687	1.97862
23066334	2.50262	3.54311	2.13447	2.18944	2.21638	2.21458	2.67973	2.37972	2.40538	2.01402	2.42974	2.15769	2.69629	2.74178	2.51192	2.03537
23066335	2.4866	2.37915	1.40792	1.71666	1.60149	2.08587	1.91021	1.83793	2.20148	1.80959	1.98021	2.05491	1.73745	1.92546	1.66364	1.78487
23066336	2.2042	2.50411	2.3142	2.38629	2.06997	2.53622	2.88317	2.6745	1.82568	2.22039	2.77439	2.26737	2.08566	2.55469	2.61947	2.79845
23066337	3.76427	2.55821	5.18848	2.71578	3.22223	2.79663	3.11499	2.54225	2.98848	3.8666	2.66269	2.35915	2.91844	2.66373	2.85331	2.58605
23066338	5.32567	5.10304	5.45117	5.52436	5.67546	5.45649	6.24965	5.63401	5.515	5.48533	5.64894	5.48852	5.61971	5.77712	5.69258	5.92775
23066339	3.12627	2.61765	2.67553	2.56425	2.63915	2.88708	2.6302	2.86982	3.33909	2.50895	2.50271	2.24052	2.35554	2.47792	2.32508	2.52642
23066340	3.41878	4.27028	3.98695	4.25028	4.14095	3.57481	4.06337	4.08016	4.17575	4.1829	4.12476	4.08843	3.92784	4.45442	4.01345	4.01794
23066341	2.76386	3.17081	1.53959	1.65948	1.60443	1.90319	2.17517	1.86185	1.67316	1.47757	1.51059	1.37881	1.74192	2.86353	1.40745	1.75802
23066342	2.22796	2.94575	1.7703	1.86237	1.43338	1.98398	1.58017	1.70017	1.80126	1.89856	2.74318	1.24889	1.92557	1.57306	1.5596	1.83289
23066343	1.93746	1.82002	1.63288	1.53664	1.88912	2.1943	2.12903	1.63192	2.2833	1.58486	2.33048	1.64347	1.62293	1.85966	1.5143	1.66759
23066344	3.97641	3.37666	2.30659	2.63742	2.75529	3.62797	2.98215	2.68164	3.05399	2.60753	3.05246	2.51561	3.14384	3.49987	2.94589	3.12352
23066345	2.50973	2.78171	3.00787	2.29859	1.71807	2.46242	2.41343	2.92217	2.1429	2.4154	1.77742	2.21561	2.11891	2.08366	2.21021	2.15097
23066346	2.54711	3.58729	2.72399	2.89181	2.57071	2.72609	2.60834	3.40104	3.39985	3.37224	2.20409	2.86686	2.69207	2.86165	2.63419	3.90194
23066347	1.69642	2.37358	1.99163	2.02581	2.06044	2.139	1.91144	2.3328	1.64603	2.02696	1.81057	1.96844	2.11442	1.9019	2.11354	1.90812
23066348	2.31043	1.90015	2.64382	1.88317	2.04168	1.48696	2.42819	2.58654	1.95653	2.49708	1.71988	2.37999	1.90442	2.61365	2.47983	1.84362
23066349	2.83344	3.87961	2.70052	1.96256	1.77314	2.62492	1.94021	3.71528	1.55402	2.7156	2.31119	2.7148	1.47057	2.16593	1.73347	1.71276
23066350	2.35863	2.2492	1.851	1.64394	2.15095	2.11096	2.0282	2.15095	2.1425	1.73925	1.95779	2.35871	1.84238	2.19524	1.81803	1.89296
23066351	2.65246	3.43695	2.65171	2.47967	2.54413	2.56687	2.11812	2.22368	1.55613	2.50345	2.18572	2.81096	2.15701	2.10453	1.89689	2.05225
23066352	4.5627	3.89103	4.0525	3.23111	3.24145	4.01117	3.10082	3.22199	3.24893	2.69124	3.6214	3.44863	2.86048	3.19173	3.39211	3.19769
23066353	2.89166	2.56107	2.25265	1.7893	2.05548	2.26035	2.23311	3.92555	2.59524	2.02126	2.24131	2.40054	1.88742	1.97319	2.01645	2.35603
23066354	3.59425	3.43343	2.22942	2.73583	1.96964	2.32493	2.29109	2.55255	3.25643	2.23164	2.95733	2.57754	2.24562	2.88731	2.2408	2.59338
23066355	2.20904	4.48998	3.8894	2.35804	3.71279	3.43985	3.2637	3.83926	3.89551	3.3174	3.45357	3.04898	3.35002	3.8972	3.31747	3.68777
23066356	3.967	3.78712	3.80707	4.08477	3.87761	3.20915	3.82462	4.61013	4.25257	4.48997	2.84113	4.19094	3.39444	4.06101	4.28443	3.43908
23066357	4.7658	4.00443	3.65255	3.45452	3.4245	3.9371	4.15661	3.81584	3.4783	3.69132	3.97657	3.33185	4.00338	4.07735	3.88812	3.49379
23066358	2.52084	3.10116	2.92631	3.15867	2.36522	2.72351	2.98178	2.74997	2.83468	2.79796	2.74281	2.76374	2.67034	2.81051	2.82756	2.83156
23066359	3.26225	3.18199	2.6762	2.81895	2.34241	3.40309	3.36059	2.44328	3.44326	2.7143	2.32205	2.46911	2.82138	2.36302	2.64391	3.06276
23066360	2.45586	1.95087	3.46853	3.29185	3.18829	2.65693	2.24081	3.05304	3.39322	3.50752	3.67765	2.72027	3.40221	3.21675	2.63669	2.50439
23066361	4.72732	5.98872	3.15132	3.96039	4.41186	4.32251	4.03597	3.98517	3.98448	3.47806	4.05615	2.96509	4.48714	4.48912	3.43193	3.78036
23066362	2.7841	2.37036	2.09671	2.01259	2.09992	2.96708	3.06509	2.32095	2.44209	2.08898	2.80828	1.91822	2.46859	2.47306	2.04788	2.23201
23066363	3.94522	3.99374	3.98356	3.54186	4.28323	4.42582	4.27751	3.89605	4.41391	4.02092	3.52319	3.74092	4.35515	4.57931	3.96464	4.84885
23066364	3.12627	2.61765	2.67553	2.56425	2.63915	2.88708	2.6302	2.86982	3.33909	2.50895	2.50271	2.24052	2.35554	2.47792	2.32508	2.52642
23066365	2.28238	3.33104	2.8046	3.06403	3.39961	2.43841	2.77461	2.77506	3.41678	3.00641	3.63672	3.29871	2.79899	3.44199	2.78104	2.84304
23066366	2.76386	3.17081	1.53959	1.65948	1.60443	1.90319	2.17517	1.86185	1.67316	1.47757	1.51059	1.37881	1.74192	2.86353	1.40745	1.75802
23066367	2.22796	2.94575	1.7703	1.86237	1.43338	1.98398	1.58017	1.70017	1.80126	1.89856	2.74318	1.24889	1.92557	1.57306	1.5596	1.83289
23066368	1.93746	1.82002	1.63288	1.53664	1.88912	2.1943	2.12903	1.63192	2.2833	1.58486	2.33048	1.64347	1.62293	1.85966	1.5143	1.66759
23066369	3.97641	3.37666	2.30659	2.63742	2.75529	3.62797	2.98215	2.68164	3.05399	2.60753	3.05246	2.51561	3.14384	3.49987	2.94589	3.12352
23066370	2.13875	2.40165	2.6375	1.92762	1.59183	2.07613	2.02715	2.2926	1.86129	2.04442	1.42055	1.93431	1.7522	1.69275	1.76796	1.88092
23066371	2.54711	3.58729	2.72399	2.89181	2.57071	2.72609	2.60834	3.40104	3.39985	3.37224	2.20409	2.86686	2.69207	2.86165	2.63419	3.90194
23066372	2.68241	3.12532	2.4351	3.04993	2.67684	3.68764	2.84165	3.1437	2.34273	2.73509	2.60817	3.13401	2.80451	2.80621	2.94843	2.68282
23066373	4.3828	3.18837	5.15384	5.11831	4.78979	3.88172	4.2518	5.44268	5.25392	4.97581	4.14396	6.12009	3.4869	5.22046	5.91394	5.20934
23066374	2.3736	3.45624	2.42093	2.32875	2.83746	3.25295	2.44793	2.78859	2.75267	2.93941	2.37006	2.36853	3.31579	2.31993	2.44039	2.7459
23066375	5.45262	6.69065	5.16635	5.02583	5.64375	6.06228	5.57435	5.008	5.73048	4.57622	5.84315	4.48778	5.22039	5.78867	5.28968	5.22261
23066376	2.86834	3.66492	2.20132	1.71195	1.75515	3.61489	1.96955	2.67516	1.51129	2.00992	2.27798	2.49227	1.70558	2.4301	1.75393	1.77883
23066377	2.35863	2.2492	1.851	1.64394	2.15095	2.11096	2.0282	2.15095	2.1425	1.73925	1.95779	2.35871	1.84238	2.19524	1.81803	1.89296
23066378	2.65246	3.43695	2.65171	2.47967	2.54413	2.56687	2.11812	2.22368	1.55613	2.50345	2.18572	2.81096	2.15701	2.10453	1.89689	2.05225
23066379	4.08127	4.4244	2.77214	2.81865	2.71357	3.62154	2.57745	2.55325	2.79528	2.15602	3.13419	2.81235	2.47422	2.5693	2.97351	2.59564
23066380	2.89166	2.56107	2.25265	1.7893	2.05548	2.26035	2.23311	3.92555	2.59524	2.02126	2.24131	2.40054	1.88742	1.97319	2.01645	2.35603
23066381	2.20904	4.48998	3.8894	2.35804	3.71279	3.43985	3.2637	3.83926	3.89551	3.3174	3.45357	3.04898	3.35002	3.8972	3.31747	3.68777
23066382	4.58191	4.20097	3.76958	4.22826	4.30383	4.22373	5.03961	4.42539	4.40758	3.80521	4.41013	4.2342	4.56767	4.75867	4.19119	4.19637
23066383	4.45362	6.30771	4.06154	4.56947	4.73666	4.88633	4.71265	4.64631	5.02765	4.0623	4.66694	3.56691	4.85976	4.94154	4.82056	5.00022
23067465	2.73448	4.64454	2.18967	2.24423	2.63075	1.76376	2.16187	1.94053	2.52596	2.54751	2.48537	2.37042	2.353	2.63336	2.51451	2.5397
23067466	3.43037	2.49059	3.01826	2.05481	2.52783	2.83557	2.56719	2.54445	2.61622	2.54586	2.2186	2.13567	2.40075	2.29021	2.05939	1.97735
23067467	3.38496	2.59104	2.59655	2.58121	2.34622	3.00504	2.44849	2.55224	2.91185	2.41373	2.80944	2.44802	2.91411	3.43936	2.82097	3.12551
23067468	6.87807	7.18053	6.90875	7.20047	7.19025	7.18826	7.6637	6.91594	7.29538	6.97521	7.38858	6.37776	7.33911	7.2479	7.13712	7.41773
23067823	3.55467	2.43491	2.43769	2.7655	2.14632	3.19687	3.26904	2.63713	3.09778	2.7938	2.93892	1.9807	2.85253	2.81613	2.69781	3.34507
23067824	2.50116	3.37348	1.57171	2.24717	2.31502	2.95898	2.4997	2.19534	2.74359	2.1485	2.61442	2.08301	2.25074	3.31809	3.05387	3.12984
23067825	5.522	5.36057	4.62703	4.73532	4.31767	5.05435	4.74684	5.00589	4.90403	4.67563	4.43045	4.90935	4.64485	5.12484	4.56598	4.83227
23067826	3.47638	3.98358	3.47014	3.26955	3.49317	4.06784	3.56598	3.58484	4.22962	2.84605	3.82177	3.13523	3.60028	3.71636	3.72517	2.87037
23067827	4.93943	6.19108	3.9399	4.78387	3.97989	5.13922	4.11269	4.70504	4.61162	3.95687	5.20097	3.52476	5.12717	4.79746	4.6225	4.632
23067828	3.78167	4.69228	4.86387	4.42456	3.99129	4.05694	4.725	4.7381	5.5467	4.16665	4.98414	4.5511	4.02	5.1238	4.47454	4.82913
23067829	2.68651	2.86048	2.52123	2.65394	2.35469	2.25697	3.01128	2.56936	3.22569	2.68599	2.93581	2.62213	2.564	2.52056	2.65651	2.838
23067830	2.44577	2.10578	1.99284	2.2151	2.21655	2.62175	2.02846	2.15378	2.13384	2.65988	2.24241	1.95334	2.94056	3.2588	2.01677	2.50761
23067831	1.87271	1.90126	1.74345	1.77676	1.8664	1.43083	2.35297	1.82136	1.78433	2.09454	1.66609	1.62637	1.82971	1.81789	1.56238	1.6638
23067832	4.77962	4.10169	4.26566	4.53627	4.32429	4.36901	5.09983	4.32974	4.14846	4.27805	4.16143	4.15793	4.38592	4.09064	4.52333	3.63398
23067833	3.63473	2.01361	2.09078	2.60791	1.89642	3.07336	2.36647	2.36363	2.42544	2.46836	2.64394	2.57232	2.85793	2.43685	2.58454	2.56568
23067834	3.50072	3.20624	3.35244	3.38753	3.40335	3.96078	3.55178	3.58472	3.50109	3.03107	3.20161	3.11757	3.70528	3.356	3.87621	3.67502
23067835	3.0287	3.96782	3.64957	3.85565	4.08232	3.92347	4.17259	3.43836	3.96704	3.17741	4.17369	2.93367	3.78536	3.91007	3.65386	4.22795
23067836	7.39218	6.57893	6.05909	6.24286	6.66702	7.14705	6.74292	6.34491	6.66569	6.53771	6.75047	5.75614	6.94147	6.85958	6.53531	6.57734
23067837	4.47832	5.21531	4.64164	4.62362	4.14371	2.9666	4.18604	3.63481	4.21997	4.69068	3.68414	5.16244	3.91816	4.19262	3.46059	3.28533
23067838	3.08215	3.50025	2.20814	2.10282	2.21311	3.0954	2.79306	2.67084	2.49802	2.22208	2.24579	2.16225	2.3953	2.50516	2.41182	2.21112
23067839	4.49725	2.90974	4.0887	3.22564	3.48307	4.04582	3.56598	3.29125	3.70595	3.5302	3.43967	3.79543	3.50181	3.65979	3.66093	3.11458
23067840	3.64446	3.48345	3.46093	3.501	3.56806	4.23005	3.77739	4.074	3.64743	3.65421	3.63659	3.35659	3.84501	4.11597	3.75808	3.66677
23067841	4.40808	3.68459	3.68078	3.72985	3.97528	3.90483	4.24203	3.73164	3.80801	3.66172	4.09483	3.68736	4.17571	3.95205	3.81472	3.92305
23067842	2.1902	1.87666	2.68144	2.04096	2.23861	1.63332	2.44287	1.92497	2.03098	2.63615	1.65204	2.58543	1.87745	2.27614	1.87167	2.64327
23067843	3.89927	3.82445	3.21581	3.80362	3.59378	2.9661	4.00197	3.70304	4.19012	3.65798	3.7845	3.77532	3.02533	4.19863	3.79224	3.4049
23067844	4.08192	3.22339	3.59307	3.84916	4.01189	3.87323	3.4922	3.48409	3.38091	4.00087	4.00734	3.04948	3.7369	4.43721	4.37784	4.08413
23067845	5.4057	5.39566	7.01924	6.90032	6.00736	5.16421	5.68356	6.06543	6.19956	6.56509	5.77177	7.50336	5.85257	5.85292	6.1188	5.87514
23067846	5.77751	4.59384	6.3649	5.97952	6.22403	5.97745	6.18355	5.92988	5.48951	5.97374	5.83159	6.2289	5.96536	5.99612	5.90766	5.90323
23067847	2.70103	2.48254	2.11643	2.05612	2.57353	2.27524	2.02605	3.06887	2.69616	2.36781	2.49717	2.53919	2.43832	2.64745	2.30017	3.13897
23067848	4.15122	4.42401	4.64917	4.68758	4.55945	4.70579	4.42103	4.33398	4.96027	4.49482	4.8114	5.12096	4.95655	5.16935	4.46981	4.568
23067849	2.74267	3.2334	1.98588	2.10496	1.88848	2.32498	2.90656	2.00342	2.39963	1.68532	1.54506	2.54023	1.78727	2.33113	1.97988	2.01766
23067850	5.62089	3.75714	3.8947	4.93411	4.0581	5.33699	4.3124	4.04247	4.06248	3.83546	4.98627	3.8596	4.37527	4.54869	4.27173	4.48568
23068479	6.94486	5.67947	8.46092	8.80861	8.6786	7.72986	8.65554	8.50084	8.90198	8.89407	9.11895	8.4813	8.62401	8.44346	8.48465	8.66892
23068480	3.51468	3.52949	3.46687	2.74567	3.51971	3.00875	3.27804	3.08533	3.18613	3.16065	2.88769	3.33933	3.27909	3.19723	3.21595	3.41788
23068481	6.07943	5.34235	5.95853	6.03328	5.77536	6.33742	6.43692	6.05631	5.39564	5.78822	5.52558	5.90824	5.66284	6.02153	5.62913	5.51864
23068482	3.07428	2.52517	2.13053	2.19128	2.30505	3.25116	2.45895	2.20374	2.20157	2.14676	1.98972	2.07008	2.44331	2.46134	2.52418	2.42731
23068483	3.2734	3.72524	3.03739	2.87956	3.08715	2.89703	3.13359	2.97947	3.11871	3.02753	3.22624	3.81111	3.237	3.04904	3.13493	3.16897
23068484	3.68167	4.21608	4.79797	3.69323	3.92576	4.76908	4.23605	4.27192	4.25469	3.6584	4.71907	3.90422	4.08402	4.45169	3.83331	4.30075
23068488	5.7594	5.00466	4.93928	5.41982	4.64648	5.91322	5.40845	5.25136	5.5225	4.98548	5.71094	4.93543	5.1986	5.4453	4.88874	5.2048
23068489	3.42663	2.8188	3.41265	2.36635	2.95355	3.21676	2.58161	3.07787	2.73539	3.29675	2.48794	3.05188	2.56719	2.60124	2.87772	3.25574
23068490	2.90248	3.12536	4.43381	4.50928	3.58918	3.15357	3.46482	2.78785	3.38293	3.4709	2.73607	4.07851	3.4915	3.45118	3.7081	3.79996
23068491	2.57677	3.21289	2.36796	2.3346	2.15653	3.22901	2.91258	2.39412	2.10354	2.19486	2.18713	2.06687	2.64269	2.68242	2.71062	2.51128
23068492	4.92752	5.49131	4.20985	4.29778	4.351	4.38042	4.42294	4.37712	4.0035	4.05944	4.64144	4.35949	4.82372	4.59649	4.56663	4.48496
23068493	3.30182	2.89189	7.59463	6.73266	7.24748	3.35013	4.52635	6.18139	6.51731	7.3839	6.1681	8.03907	6.05114	4.95273	5.95064	5.0847
23068494	3.80374	3.14247	3.87382	4.13183	3.95579	4.46796	3.84448	3.4482	3.96367	5.13085	3.41648	4.48173	4.47661	4.23757	3.79854	4.01302
23068495	3.13578	3.7975	1.67196	1.97439	1.88062	1.97778	1.9461	2.11155	2.32329	1.58162	1.89194	2.28716	1.91955	2.21403	2.23022	1.84121
23068496	5.86384	5.30798	4.66438	5.51708	5.72059	5.63845	5.64427	5.73892	5.89276	5.25804	5.59141	5.4312	5.34468	5.78308	5.18297	5.36039
23068497	4.34484	4.53474	8.63479	8.26954	8.40698	5.79411	6.65635	7.15372	7.89831	8.51003	7.07415	8.78641	6.91087	7.17684	7.89185	7.21377
23068498	6.28193	6.27045	5.51616	5.63779	5.50162	6.29259	6.04818	5.79287	5.60577	5.43185	5.71475	5.57217	5.56236	5.88719	5.5995	5.5983
23068499	3.59757	4.35628	6.59741	6.04947	6.46543	4.3719	4.88031	5.88149	5.28778	6.67641	4.94275	7.89514	4.75489	4.52475	5.30197	4.79537
23068500	5.03887	4.92248	4.30169	4.72041	5.61161	4.82854	4.76311	5.16096	5.06827	5.04012	5.58182	5.08229	5.21745	5.41137	4.78474	4.25078
23068501	3.18478	3.63937	1.72838	1.98148	1.94579	1.82029	2.08544	1.83209	2.20042	2.26106	2.07052	1.54364	1.78988	2.60367	2.15264	2.37021
23068502	4.68843	3.83431	3.76606	4.06305	3.5449	4.08241	3.71236	4.0572	3.36923	3.91719	3.25153	4.09879	4.16584	4.08952	3.90079	3.61871
23068503	5.98312	4.66519	4.29	4.69984	5.46446	5.73308	5.46728	5.73899	5.56334	5.11651	5.15565	4.67314	5.50361	5.66183	5.23215	5.33147
23068504	3.53762	3.31802	3.46277	4.16282	3.47101	3.56045	3.35869	3.42133	3.14211	3.38514	3.29471	3.42281	3.89333	3.91799	3.92571	3.63655
23068505	4.46523	3.82923	2.76287	2.80672	2.74838	4.09818	3.29332	3.3831	2.83191	3.0278	2.7681	2.79251	3.12117	3.23989	2.80406	2.2621
23068506	2.60876	2.0529	1.60506	2.05713	1.92819	2.15278	1.96335	2.01064	1.69082	1.33163	2.01723	1.53922	2.46058	2.73594	1.6657	1.69429
23068507	3.33121	3.94812	9.23008	8.37696	8.75842	6.38963	7.96356	7.81744	8.1493	8.51539	8.09835	8.3499	7.50437	7.37992	7.91876	7.83243
23068508	2.71718	2.76133	2.82923	1.99926	2.52618	2.54826	2.43432	2.29701	1.77677	2.38141	2.20728	2.33809	2.34105	2.45558	2.38624	2.795
23068509	6.26802	5.64	5.92061	5.91371	6.48308	6.71555	7.18669	6.67432	6.3296	5.89624	6.47416	5.8911	6.70563	6.74711	6.57952	6.47227
23068510	3.57824	2.98278	2.73037	3.15076	2.92074	2.92827	3.42178	2.67961	2.58135	3.17494	3.11603	2.82481	2.89983	3.13558	3.03895	3.142
23068511	4.68338	4.29409	3.23543	3.4463	4.53893	3.17153	3.53824	3.3631	3.77465	4.23891	3.36913	3.69303	3.8044	3.43168	4.23422	3.78481
23068512	5.00668	3.91363	4.88098	4.38832	4.52643	4.53679	4.6439	4.90131	4.23915	4.29488	5.45445	5.06269	4.22558	4.12296	4.86985	5.05353
23068513	4.20806	4.43669	3.78189	3.59221	4.11936	3.49274	3.87049	4.11601	3.45453	3.69203	3.95276	3.43636	3.9555	3.70943	3.95295	4.35599
23068514	3.01561	3.34464	2.97217	2.85519	2.70097	3.46006	2.84603	2.77887	2.83825	2.95941	2.60975	3.29414	3.13823	2.78081	2.94243	3.14069
23068515	2.31003	2.31073	2.33211	2.19603	1.67737	1.57032	2.49997	2.0858	1.63683	1.8743	1.71606	2.69454	1.93224	2.56057	2.73623	2.36873
23068516	5.14257	5.76441	5.95574	6.10752	5.9558	5.60659	6.01763	5.36082	6.04982	6.00634	6.29557	5.417	6.12751	6.22709	5.84287	5.62473
23068517	3.13832	4.3388	2.98265	3.36609	3.24098	4.07975	2.96268	3.12342	3.62445	3.06987	3.77602	2.99222	3.54859	3.41816	3.20215	3.31103
23068518	3.8151	3.9251	4.1435	4.55471	4.48214	4.72313	4.51648	4.20817	4.79027	4.29791	4.50787	4.38987	4.46751	4.64912	4.47333	4.92083
23068519	2.26071	1.80913	2.06289	1.71325	1.75044	1.70931	1.62544	1.9721	1.65621	1.60773	1.62825	1.67783	1.77865	2.12484	1.71282	1.74513
23068520	4.69127	2.82177	2.59112	2.60828	2.71908	2.90077	3.14918	2.77581	2.85746	2.70991	2.96854	2.58755	2.97071	2.91643	2.9109	2.79944
23068521	5.41768	4.72957	5.94673	4.2829	6.5919	5.38625	7.02942	7.45579	7.63222	7.26503	5.69931	5.69598	7.93048	5.30171	6.70365	5.04652
23068522	3.93562	3.6126	1.98243	2.37869	2.51381	2.64731	2.79246	2.60396	2.83927	2.15176	3.45807	2.55814	2.4816	3.04135	2.98179	2.44736
23068523	2.49254	3.80487	4.34448	3.80301	3.65473	2.66121	2.65229	2.32145	2.69002	3.79323	2.74805	5.14407	1.95886	1.86121	2.41597	2.2219
23068524	5.40933	4.60655	4.93321	5.23935	4.66621	4.31833	5.0668	5.19127	4.6247	4.80367	4.65544	5.4447	4.99058	4.34111	4.95169	4.93124
23068525	2.49085	2.1269	1.69987	1.94429	1.77587	2.82045	2.19096	1.74901	1.66706	1.74585	1.63603	1.77359	2.06863	2.027	2.10977	2.03071
23068526	5.55499	4.99498	5.20319	5.09204	5.95944	5.81831	5.74842	5.84222	6.08185	5.78752	5.45279	5.3049	5.98933	6.37529	5.83129	5.82424
23068527	4.88851	3.72017	3.32429	3.45257	3.28448	3.24036	2.97139	3.477	2.85702	2.98033	2.66788	3.06937	2.42441	3.71199	3.03346	2.83706
23068528	3.84791	4.33209	4.2917	3.54309	3.99377	5.14136	4.36954	4.2984	3.67017	3.38263	4.04972	3.7619	4.60988	4.10224	4.45672	4.69347
23068529	3.72291	4.27295	3.98149	4.62703	4.75919	4.82236	4.7338	4.17046	4.76559	4.35852	4.70012	4.25367	4.54776	5.22362	4.71824	4.39826
23068530	3.50019	4.19789	4.26825	4.21974	3.99187	3.30311	3.30505	3.10956	3.3921	4.32972	3.11605	4.62188	4.01832	3.76461	3.84839	3.98208
23068531	3.0046	3.75292	3.25408	3.23482	2.74712	3.35758	3.20689	3.84882	3.4774	2.79499	3.1012	3.41569	3.01723	2.71572	3.32485	3.48429
23068532	5.14686	4.54508	4.12189	3.58679	3.98313	4.62328	3.8471	4.16075	4.07692	3.57632	3.77109	5.11956	3.99952	4.54149	4.26922	4.61717
23068533	3.1464	3.18105	3.35515	3.18789	3.30551	3.01003	3.05178	2.76505	3.06766	3.07041	2.7667	4.43977	2.45467	2.98413	3.1502	3.0965
23068534	3.56128	3.66611	2.61053	2.3501	2.46377	3.06658	2.38316	2.89007	2.69586	2.64298	2.97262	3.11934	3.10655	2.58319	2.97024	2.86617
23068535	5.0382	4.98432	3.37932	3.54604	3.56192	4.56706	3.86113	3.49709	3.66159	3.60729	4.21766	3.7135	4.11276	4.42448	3.74976	4.79575
23068536	2.58307	2.47576	2.17602	2.2884	2.52446	2.65462	2.46799	2.29473	2.15578	2.15578	2.24775	2.48892	2.50436	3.16367	2.38483	2.04868
23068537	3.76471	2.58736	2.99704	2.65243	2.60627	3.35872	2.66444	2.7975	2.93971	2.78151	4.30366	2.49313	3.15969	3.49838	3.37618	3.24689
23068538	6.50915	5.55	5.48928	5.95311	5.48193	5.82684	6.3967	5.74679	6.07089	5.71465	5.98316	5.6216	5.80412	5.96434	5.68307	5.91891
23068539	3.6056	3.95907	4.53173	3.99042	3.20225	3.58744	3.65864	3.19881	4.0033	3.79195	3.1199	4.60048	3.55303	3.43731	3.85974	3.6506
23068540	2.57677	3.21289	2.36796	2.3346	2.15653	3.22901	2.91258	2.39412	2.10354	2.19486	2.18713	2.06687	2.64269	2.68242	2.71062	2.51128
23069176	3.67146	2.92001	3.13534	3.52058	3.10651	3.00735	3.23871	3.74317	4.21053	3.27705	5.00533	2.97883	3.56621	3.70177	3.08323	3.62388
23069177	3.7747	4.4185	4.519	4.86966	4.76129	5.1832	5.34893	4.81364	4.95986	5.18142	5.20922	4.96951	5.3776	5.37646	5.06072	5.14205
23069178	2.01822	3.52899	2.393	2.6536	2.60048	2.50909	2.39603	2.57301	3.1718	2.5461	2.62256	2.49596	2.88785	2.88725	3.21306	2.55263
23069179	2.47203	3.57034	2.69388	2.72027	3.05975	2.77128	2.62056	2.37119	2.94154	3.11075	2.47867	2.51269	2.87718	2.76557	2.76111	2.52653
23069180	3.17287	2.88063	2.09817	2.68057	2.33371	3.20472	3.10093	2.37247	2.71966	2.219	2.58475	1.6748	2.49902	2.3395	2.27597	2.26301
23069181	7.65549	7.38355	10.9576	11.1501	10.9317	9.34324	10.863	10.4873	11.0091	11.2653	10.054	11.6145	10.3014	10.6103	11.0422	10.6309
23069182	2.41359	3.3846	2.82543	2.94746	2.84156	3.13291	2.90812	3.10468	2.90372	3.03404	2.93549	3.62266	3.14575	2.28417	2.96739	3.24712
23069183	6.7822	6.7584	5.89045	6.35504	6.10131	6.98435	6.34428	6.3507	6.50091	6.24939	6.70367	5.51673	6.3614	6.82138	6.49131	6.80582
23069184	3.81463	4.3017	3.56932	3.95236	3.78753	3.15303	4.00835	3.78094	3.21292	4.04267	3.433	3.66829	3.7868	4.03212	3.58994	4.0831
23069187	3.23235	3.47247	4.08417	4.33059	3.94768	4.16858	3.69616	4.34581	4.2445	3.98365	4.16952	3.95049	4.06932	4.42606	3.95851	4.12038
23069188	3.37601	2.63902	6.89862	6.63151	5.9834	2.8751	5.22033	5.81541	5.23599	6.29641	4.60693	7.05185	4.96988	4.88972	5.83001	6.23716
23069189	2.67217	2.61004	2.31273	2.2508	2.3728	3.00684	2.28429	2.16441	2.52547	2.07651	2.84893	2.26802	2.17923	1.94101	2.09672	2.39737
23069190	2.66425	2.07049	3.04104	2.90952	3.49426	2.20016	2.63274	2.36049	2.57426	2.3545	2.26306	2.7677	2.3207	2.59567	2.04697	2.58547
23069191	3.09159	2.60274	5.46505	5.72462	4.70996	3.38109	4.60391	5.2768	5.1691	5.18331	3.9072	5.25938	4.86657	4.12126	5.08896	5.56513
23069192	5.36875	3.99318	4.01551	4.58108	4.42464	4.7582	5.24947	4.86098	4.97883	5.04035	4.85257	4.63963	4.70814	4.69204	4.59703	4.44473
23069193	3.24029	3.73672	3.83618	3.45403	3.74439	2.77458	4.42358	3.62088	3.9879	3.85907	3.83357	4.67608	3.55508	3.50263	4.00397	4.33035
23069194	4.50999	4.92092	4.8337	5.15224	4.85373	5.32696	5.39408	5.03338	5.23899	4.50824	5.20972	5.70316	5.25573	5.00489	5.62261	4.98168
23069195	3.81307	3.30274	5.10411	4.75979	4.7027	4.17673	4.75497	3.91976	5.12924	5.05589	4.09333	5.15261	4.63135	4.34549	4.86527	4.44024
23069196	2.29651	2.50483	6.92475	6.77179	6.09539	3.9666	5.58039	6.03421	5.63443	6.40348	4.63308	7.67832	3.96838	4.41442	5.75173	5.88263
23069197	2.13824	2.65397	2.93474	2.77038	3.1839	2.80111	2.62194	2.24852	2.7668	2.45549	2.5152	3.4783	2.10116	2.26486	2.23471	1.86754
23069198	2.70764	3.37683	2.53677	2.37387	2.79147	2.92238	3.00518	2.28694	4.19106	2.39941	2.92779	3.18837	2.35332	2.9389	2.85673	2.68409
23069199	3.64891	2.33506	6.09665	5.14877	5.70547	3.75399	5.07044	5.8794	5.50829	5.85048	4.30407	5.61383	5.05959	4.50389	6.15339	5.27141
23069200	1.96388	2.64192	6.41316	6.81424	6.15445	1.88332	5.28548	4.7989	4.65271	5.91666	4.16975	6.50874	3.80974	4.38735	5.58338	6.28019
23069201	3.40009	4.32265	6.40915	5.93192	6.17394	3.75637	4.84322	4.40667	5.08097	6.14253	4.62514	6.1664	4.48665	4.23484	5.52703	4.92969
23069202	5.10008	4.45591	6.8161	6.58859	5.7558	3.65477	5.73194	5.54959	5.60602	5.92997	3.65172	7.05294	4.88529	4.30836	5.71212	5.69125
23069203	4.66882	4.52674	4.94409	4.69914	4.86996	5.17823	5.22368	4.14823	5.23569	4.50192	4.45823	5.3642	4.89268	5.2947	4.50865	5.38908
23069204	3.53234	4.24279	3.6158	4.18015	3.73811	3.90817	4.089	3.67158	5.06051	3.70613	4.55248	3.43906	4.33764	3.73635	3.72824	3.94995
23069205	4.53593	4.58949	5.3375	5.0987	5.56136	5.26077	5.0766	5.19099	4.65314	5.02695	5.2095	5.18393	4.60895	5.33514	4.94827	4.80442
23069206	4.36309	3.57755	2.96158	3.68217	3.87581	4.79346	4.15011	3.1674	4.15562	3.38444	4.42984	3.34156	4.21849	4.2178	3.96879	3.79552
23069207	2.5622	3.15029	3.11247	2.30828	2.79964	2.60325	2.58379	2.69787	2.85922	2.56772	2.40259	2.43104	2.73386	2.38471	2.59444	2.66276
23069208	5.68283	6.12218	5.54193	5.20824	5.35263	5.80258	5.77329	5.11162	4.93707	5.06379	5.58246	5.26349	5.82513	5.74188	5.44778	4.89338
23069209	3.40743	2.96362	6.8296	6.94291	6.50359	4.22027	6.04489	6.4723	5.57886	6.29997	5.32867	7.20959	4.25122	5.64701	6.16488	6.18839
23069210	4.23913	4.15013	4.3886	4.35827	4.49893	5.22253	5.13052	4.07208	5.29421	4.55192	5.22382	4.15955	5.09693	5.07562	4.46179	4.75295
23069211	6.04359	4.90678	5.35251	5.05699	5.28748	5.87483	5.44755	5.80681	5.74796	5.99015	5.65222	5.99509	5.53659	5.8253	5.90738	5.66507
23069212	7.45918	6.68877	6.19711	7.04264	7.07745	7.60005	7.22807	7.14278	6.34226	6.97821	7.26551	6.69669	7.05178	7.70041	7.39767	7.74947
23069213	3.82387	3.11787	3.89888	3.69907	4.59531	3.88552	4.63687	4.22111	3.66169	3.69419	3.85077	4.55846	3.29389	3.7813	3.895	4.022
23069214	2.78843	4.30203	2.21726	2.36492	3.1308	2.7664	2.94845	3.3683	3.42953	2.83776	3.25503	3.07025	2.7193	3.34622	3.26189	2.92517
23069215	4.11988	4.32397	3.69518	3.86136	4.17894	4.0228	3.68282	3.55686	3.78159	3.93533	4.01517	3.84652	3.88455	4.0092	3.73848	3.42175
23069216	6.63804	6.60569	5.85446	6.09293	5.82856	6.52434	5.92997	6.06532	6.29346	6.09206	6.27005	5.58191	6.20086	6.57153	6.00403	6.26182
23069217	4.96838	4.94289	5.01875	5.22458	4.82061	4.7353	4.72877	4.72074	4.9267	4.90833	5.14181	4.4415	4.92668	5.12779	4.71414	5.08213
23069218	3.82287	4.06589	3.10205	3.75201	3.48452	2.93691	3.66273	3.3093	3.61309	3.27747	3.56753	3.03953	3.38095	3.40791	3.52241	3.39242
23069219	4.28446	5.47535	4.59709	4.95781	4.89963	5.56756	5.28737	4.75352	4.51963	5.29663	5.19707	4.83246	4.99848	5.0043	4.75815	5.07292
23069220	4.27514	3.55327	3.10173	3.40681	3.27113	4.01866	2.90431	3.56213	3.58533	3.4283	3.58437	3.56098	3.5211	3.74173	3.74534	3.28742
23069221	5.86639	4.6105	5.82507	5.99031	5.99073	6.20439	6.37099	6.07345	5.63942	6.11394	6.48483	6.18259	6.0192	6.36689	6.45222	6.59864
23069222	3.14949	2.76404	1.7281	1.69454	1.71537	3.61488	1.74009	1.91881	1.49375	1.59358	1.77338	1.80433	1.7702	1.80743	1.67192	1.77966
23069223	4.12276	4.10518	3.0051	3.59071	3.33705	4.186	3.34822	3.63936	2.84331	3.24214	4.10142	3.43736	3.81518	4.04018	3.03017	3.23573
23070109	3.24495	3.88732	5.21558	3.95744	4.11273	3.45088	4.02526	3.26142	4.40282	5.6715	3.55427	5.70014	4.98306	4.20009	4.7025	4.63746
23070110	7.10679	5.73925	7.43358	7.60207	7.09994	6.7933	7.35277	7.6323	7.75242	6.94438	7.1072	7.58227	7.50101	7.59335	7.25744	7.58353
23070111	3.20963	3.12005	4.40622	4.40076	3.77314	3.38184	5.37088	2.92692	4.78254	3.38767	3.35557	4.17056	3.27452	3.36705	2.95604	2.99701
23070112	1.75147	2.01799	4.3635	3.96462	2.73006	2.11104	2.14914	2.42516	3.25411	2.7581	2.17623	5.52557	2.82957	2.04487	2.89262	2.67237
23070113	3.79899	4.71642	2.50603	2.66648	2.7381	3.43924	2.98761	3.11347	2.4071	2.39485	3.46716	2.23974	3.06678	2.86722	2.6588	3.04579
23070114	3.14503	3.79848	3.08189	3.38481	3.3765	3.92755	3.4901	3.66434	4.28751	3.15327	4.00419	2.82907	3.91741	3.92801	3.56727	3.98214
23070115	5.05063	5.00372	5.17712	4.70178	4.8858	4.86567	5.49344	5.13198	4.63723	4.67972	4.64784	6.54966	5.07167	5.09696	5.54653	4.49967
23070116	5.5511	5.45261	6.11136	5.70268	5.91105	4.33576	5.5671	6.211	4.94508	6.2882	5.89569	6.27399	5.72478	5.1253	5.50462	5.10207
23070117	6.58235	6.64792	6.21942	6.44999	6.30058	6.79397	6.66523	6.11813	6.49885	6.16327	6.62584	6.03514	6.57918	6.51504	6.37518	6.3886
23070118	4.72512	4.64227	3.9758	4.07689	4.29643	4.91303	4.59839	4.40772	4.30186	4.35544	4.3182	4.24782	4.58025	4.3449	4.40877	4.76323
23070119	4.99853	4.6811	4.29455	4.31237	4.37176	4.89655	4.7609	4.61673	4.84126	4.09354	4.95053	3.83693	4.7347	4.87122	4.588	4.47891
23070120	2.48862	3.40414	5.00714	4.74398	5.13406	4.40218	4.60969	3.99358	4.92752	5.0786	4.37925	5.54403	4.87753	4.08076	5.69795	4.80671
23070121	4.02798	3.59863	3.73027	4.18944	3.69832	3.72508	3.78726	3.50484	3.14286	3.41292	3.65265	3.22819	4.07004	3.47578	3.65355	3.50471
23070122	1.85364	1.89409	2.6317	2.07495	3.61592	2.0129	2.36743	2.51258	2.92909	2.00182	1.95452	3.65592	2.2255	2.64084	2.3841	2.26211
23070123	2.11486	3.34876	2.7592	2.77429	3.35041	2.2551	2.73975	2.77106	2.29614	2.23238	2.43298	3.26833	2.26062	2.41888	2.63564	2.55286
23070124	3.34209	4.40224	3.33171	3.61373	3.19743	3.48175	3.45818	3.36197	4.02045	3.12366	3.87243	3.93841	3.63303	3.40194	3.03571	3.84185
23070125	2.60439	4.15265	2.75183	2.81605	2.94729	2.97043	2.92113	3.13256	2.9834	2.52496	3.54796	3.176	2.94216	2.93583	2.67196	3.36367
23070126	5.10766	4.37759	4.25178	3.87347	4.09334	4.91939	4.35397	4.59404	4.06551	4.24874	4.49335	4.12936	4.48726	4.53797	4.2232	4.27101
23070127	3.06659	4.35266	2.22332	3.0515	2.72111	3.07498	3.06384	2.57809	2.9889	2.83211	3.07964	3.09259	2.63955	3.20324	2.85341	3.18801
23070128	4.4687	5.58218	4.51736	4.82867	4.59625	4.64875	4.46356	3.94212	4.80598	4.26714	4.98142	4.26684	4.49019	5.26029	4.85421	4.5283
23070129	6.75999	7.88015	5.72424	5.73749	6.26911	6.72246	6.29675	6.54133	6.34631	6.21103	6.71874	6.04534	6.4435	5.74852	6.24041	5.75729
23070130	3.70443	3.3232	3.57762	4.39721	4.01196	4.15883	3.63705	3.56367	4.00001	3.96457	3.8685	4.00542	3.83008	3.74285	3.83607	3.99536
23070131	2.54734	5.51509	4.02717	3.75066	4.13323	4.46778	3.739	3.36151	3.67017	4.13541	4.08862	4.07389	4.13565	3.55147	4.12809	3.97016
23070132	2.18845	3.82502	2.84216	2.55956	2.5771	2.98682	2.52422	2.44966	2.28397	2.48462	2.45191	2.6491	2.70009	2.35036	2.36578	2.5721
23070133	3.55959	4.45048	2.59256	2.77391	3.2814	3.49945	2.88176	3.00015	2.5794	2.80126	3.16794	3.09221	3.23825	3.10091	2.98987	2.66638
23070134	4.50164	5.94021	4.30367	4.53818	4.12619	4.17301	4.08213	4.64583	4.39155	4.46563	4.46001	4.81289	4.37064	3.88287	4.23168	4.15249
23070135	3.42944	3.81896	2.72802	3.11253	2.40775	2.6577	2.79864	3.39949	3.29519	2.67418	3.05616	2.42732	2.9368	2.73058	3.34864	3.19354
23070136	2.37792	2.49319	2.25242	2.36576	2.63506	2.48142	2.0915	2.53753	2.39007	2.40106	2.61649	2.42113	2.50083	2.49705	1.96769	2.38668
23070137	3.65747	3.71761	3.34374	3.39037	3.43322	4.48722	4.39274	3.78914	3.94637	3.48378	3.70587	2.83458	3.79693	3.86382	3.68853	4.01365
23070138	2.89006	2.51184	2.28012	2.54075	2.58433	3.34319	2.37089	2.91174	2.59596	2.82331	2.76435	2.38233	2.69798	3.20122	2.82238	2.72509
23070139	4.12149	3.6356	3.03781	3.81978	3.53676	4.09233	3.91945	3.78224	3.92381	3.59231	3.91792	3.42319	4.43458	4.15947	3.80684	4.20438
23070140	2.68606	3.01554	2.55847	2.58688	2.17496	3.52329	2.20812	2.65448	2.36542	2.04992	3.15764	2.44641	2.77115	2.62742	2.42173	2.54884
23070141	3.80241	3.49603	2.33072	2.64956	2.86558	3.1331	2.58541	2.65118	2.71389	2.75471	2.56691	2.84592	3.14295	3.02394	3.02623	2.89861
23070142	3.36843	4.34791	1.94336	2.40932	2.06495	2.82479	2.68115	2.49284	2.85663	2.0542	2.38379	2.29048	2.66063	2.9475	2.21911	2.47851
23070143	2.23705	2.34831	1.77874	1.79423	2.17244	2.10849	2.37653	1.86662	2.27055	1.88288	1.90631	2.05703	2.0945	1.70853	2.05533	1.70992
23070144	2.47181	2.49656	1.82793	1.98005	1.83467	2.56788	1.79345	1.96166	2.27448	2.0131	1.78051	1.87675	1.93773	2.6161	1.91569	2.35345
23070145	2.3703	3.20027	1.76296	1.77986	1.73832	2.04237	2.17807	2.2409	2.40167	1.77749	1.96026	1.57247	1.95961	2.08057	1.75621	2.30115
23070146	4.63941	3.41339	2.9752	2.99449	3.1902	4.80092	3.98759	3.67129	2.98666	3.22024	3.85299	2.75694	4.05766	4.09833	3.00841	4.04152
23070147	2.15907	2.90146	1.84242	1.97586	1.81441	3.04237	2.44398	1.83664	2.27688	1.90273	1.93196	2.05529	2.18322	1.99528	2.32906	2.20937
23070148	2.74939	4.0697	2.29754	2.49544	2.39712	2.73452	2.45235	2.66532	2.52224	2.468	2.3825	2.31659	3.03277	3.04259	2.47757	2.55108
23070149	3.2152	3.81244	2.47757	2.32567	2.80572	2.82679	2.74046	3.58179	2.78093	2.34651	2.74727	2.56046	3.00399	2.79316	2.68642	2.54693
23070150	4.98417	4.63595	4.53855	4.58937	4.72306	5.35165	4.46033	4.32548	4.98653	4.70827	5.17571	4.89765	4.95177	5.05727	4.6746	5.28129
23070151	3.96181	4.1236	3.57868	3.09494	4.02906	3.90683	3.40334	3.54828	4.27135	2.87378	3.52731	3.07249	3.60155	4.13672	3.17798	3.8248
23070152	4.73001	4.10195	3.88986	4.19182	4.11165	4.26874	4.65358	3.6496	4.27564	3.8941	4.41543	3.7246	3.99707	4.63092	4.3258	4.59182
23070153	5.65781	5.82537	5.11276	5.14477	5.41878	4.91693	5.34397	5.30375	5.49786	4.71277	5.47037	5.35143	5.35405	5.57372	5.00278	4.69687
23070154	5.23383	7.05575	4.36566	4.99336	5.34026	5.09032	5.438	4.67598	5.58492	4.49671	5.56066	4.31105	5.54041	5.54846	5.12338	5.56315
23070155	4.43157	2.52056	2.50371	2.10289	2.10447	3.42392	1.91677	3.42395	1.60715	2.16883	2.42421	2.4712	2.2918	2.88386	1.98596	2.3144
23070156	2.65552	3.47922	3.49079	3.83015	3.31522	3.56138	3.79804	3.90752	3.39375	3.5802	3.45385	4.08196	3.38816	2.99803	3.48083	2.91763
23070157	5.15689	5.01848	4.01199	4.03444	4.07456	4.94697	4.18431	4.49071	4.40852	4.30821	3.89975	4.19901	4.11009	4.18374	4.13558	4.46703
23070158	2.4128	2.84721	2.07642	1.73032	1.65692	1.97169	2.44917	2.06393	2.30995	1.6551	2.52347	1.74136	1.94297	2.91031	1.81277	2.04013
23070159	3.31166	4.60955	2.93418	2.66745	3.30566	3.42235	3.31751	2.84865	2.825	3.33964	3.86334	2.95263	3.36218	3.28625	3.12301	3.46229
23070160	2.37013	2.26932	1.50847	1.68071	2.10507	2.36175	2.26874	2.15638	2.06026	1.9723	2.13538	1.90048	2.02723	1.78351	1.97049	1.91888
23070161	1.92229	2.11151	1.95354	2.40013	2.60988	2.30569	2.42912	1.96465	1.97755	2.1505	2.84506	2.24058	2.86354	1.79752	2.48848	1.9514
23070162	4.23647	5.00467	2.96777	2.85707	3.01848	3.35178	3.97759	3.00724	2.94437	3.17917	3.92426	3.01979	3.39974	4.092	3.621	3.02796
23070163	2.37937	2.79469	2.1417	2.03846	1.8434	3.03269	2.46532	2.37789	2.57091	2.18505	2.46891	2.32835	2.04143	2.33888	2.21419	2.10796
23070164	4.74475	5.52456	4.43902	4.74762	4.69232	5.65167	5.34852	4.32458	5.44338	4.77044	5.60935	4.69038	5.26047	5.57883	5.19004	5.18908
23070165	6.04775	6.73766	5.97423	6.36695	6.03425	5.70876	6.59361	5.48433	6.32294	6.07899	6.39544	6.35577	6.1732	6.29655	6.28485	5.53541
23070166	6.02097	5.15145	5.14151	5.3328	5.57748	5.54281	5.63915	5.19122	5.35172	5.45897	5.52325	5.61597	5.56806	5.52164	5.18222	5.29316
23070167	2.39058	2.19684	2.00014	2.45986	1.71248	2.6033	1.59823	2.01659	2.49685	1.77235	2.27705	2.12745	1.8252	1.92144	2.0019	1.62105
23070168	2.61226	2.68757	1.82979	2.28215	2.12042	2.53689	2.57699	2.52333	2.36829	2.23202	2.38213	1.91204	2.62278	2.51161	2.2953	3.02925
23070169	3.70141	5.39148	3.4292	3.49763	3.92457	4.03815	3.49509	2.87983	3.7802	3.06542	3.83015	3.14798	3.75247	4.39321	3.27244	3.67011
23070170	2.90275	2.90258	2.68365	2.73172	3.22356	3.13377	3.17423	2.80556	1.96576	2.29835	2.8645	2.70049	3.29633	2.72102	2.97981	2.74152
23070171	5.06367	5.33567	5.71793	5.89413	5.28963	5.17699	5.90978	5.79545	5.86215	5.46115	5.86391	6.42819	5.7001	5.54607	5.54238	5.13691
23070172	2.75799	2.17513	2.09617	1.86726	1.73576	2.59059	2.04989	1.90992	1.91688	1.67678	1.68765	1.93158	1.66694	1.8131	1.88539	2.18752
23070173	3.72472	3.56161	3.43082	3.46813	3.39906	3.63242	3.91915	4.2874	3.69693	3.37067	3.52119	3.17218	3.68912	3.24779	3.19424	3.68988
23070174	2.8514	3.10048	2.33247	2.70877	1.87628	2.10139	2.5933	2.19263	2.40378	2.37913	2.22256	2.17372	1.62086	2.05099	2.34197	2.37514
23070175	1.63321	1.9402	1.52079	1.94432	1.82889	1.98734	2.15888	1.67881	1.67074	1.6621	1.72988	1.63348	1.53627	2.13735	1.6326	2.05771
23070176	2.91783	2.90239	2.57155	2.45529	2.24228	2.84986	3.16278	2.74665	2.41337	2.33865	2.61744	2.276	2.84008	2.91372	2.76556	2.61328
23070177	3.22163	3.40872	2.16118	2.26316	2.00751	2.50116	2.26523	2.28206	2.45489	2.20017	2.5515	2.00532	2.40707	2.44095	2.24884	2.38093
23070178	4.54794	5.83693	3.0459	3.85583	4.12814	4.39103	4.45155	3.8561	4.44414	3.67197	4.69528	3.8135	4.72349	4.88261	3.74259	4.31852
23070179	1.92555	2.21209	1.75337	1.71891	1.58094	2.28517	1.81846	1.94038	1.7179	1.47013	2.14742	1.60048	1.65357	1.76543	1.61473	1.68236
23070180	3.23749	4.45619	3.30659	3.67435	3.43294	3.29881	3.79042	3.052	3.37721	3.03216	3.5474	3.44554	3.42741	3.78796	3.32252	3.48116
23070181	3.95799	3.76201	3.8831	3.79731	3.43736	2.57161	3.79485	4.18821	3.92984	3.90674	4.32789	4.5668	3.86361	4.088	3.77154	2.73373
23070182	4.43772	3.30635	3.26967	3.68577	3.60187	3.07118	3.59613	3.75066	3.6809	3.36791	3.86813	3.62772	3.14005	3.34715	3.63146	3.02415
23070183	2.67947	2.75038	2.27367	2.88434	2.35999	1.92671	2.13068	2.32475	2.62853	2.48807	2.49238	2.26691	1.8935	2.14315	2.41425	2.13842
23070184	2.95272	4.10296	2.77604	2.88817	2.71586	3.01904	2.63545	2.93849	3.27981	2.68285	3.2262	2.9317	2.38936	2.97628	3.02281	2.957
23070185	4.25414	4.29528	3.44731	3.08502	3.28118	3.83652	3.64037	3.84416	3.25943	3.18795	3.33332	3.46333	3.43246	3.6413	3.22991	3.88325
23070186	4.26788	3.04537	2.55687	2.62134	2.82112	3.34086	3.22204	3.45837	3.51218	2.4909	2.7286	2.74605	2.6262	2.83406	3.14658	2.39615
23070187	2.59195	4.14951	5.21839	4.92188	5.03029	4.72262	4.52843	6.26685	5.02046	5.56043	4.37141	5.5631	4.81281	4.37144	5.20373	4.7173
23070188	3.1319	4.58613	2.69992	2.78328	3.01857	2.93614	3.15515	3.56967	3.06235	3.02211	2.90431	2.74074	3.60456	3.40592	3.22944	3.15281
23070189	3.50251	2.89862	2.81848	2.89064	2.92897	3.43314	3.38529	2.90485	3.20194	2.77748	3.451	2.61941	3.15952	3.4315	2.94324	3.03458
23070190	2.74903	2.71924	1.90793	1.99895	2.45593	2.40242	1.73543	2.05977	2.22733	2.19951	2.20002	1.73111	2.39254	2.13091	1.68506	2.29308
23070191	4.03569	4.88008	5.91613	5.7668	5.66518	4.96516	5.48188	5.69697	5.78463	5.4071	5.44085	6.58152	5.36044	5.78357	5.6952	5.31596
23070192	4.04228	4.72364	3.36655	4.09476	3.52229	4.01529	4.27206	3.63968	3.51241	3.84403	3.83654	4.05291	4.40252	4.44532	3.87368	4.03279
23070193	2.19536	2.53147	1.95464	2.09437	2.00222	2.54049	2.04537	1.89479	1.76465	2.08983	2.13505	1.94798	2.67189	1.81655	1.63357	1.95737
23070194	2.2666	3.39645	2.83148	2.85387	2.91225	3.16715	3.13114	2.80937	3.74998	2.94571	3.21913	3.49304	2.95692	3.57941	2.91874	2.49401
23070195	6.25793	6.88775	5.01385	5.69133	5.66299	5.55389	6.5677	5.54943	6.37769	5.51592	5.88899	5.81477	5.86967	6.17721	5.54429	5.87761
23070196	4.10446	4.0696	3.001	3.29842	3.44515	3.51518	2.78003	3.37666	2.56254	2.8547	3.50082	2.89276	3.55535	3.73825	3.41494	2.96514
23070197	3.01154	4.02069	2.19565	2.7873	2.74868	3.07097	2.45963	2.85714	2.7817	2.5549	2.62825	2.44435	2.62252	3.12392	2.70376	2.79013
23070198	3.54494	4.18854	2.89121	3.39281	3.70086	3.31326	4.1523	3.93797	2.93723	2.66355	4.1663	3.13748	3.9395	3.54949	3.59219	3.25916
23070199	5.00276	5.45904	4.50335	4.94782	4.64889	5.25184	4.80357	4.95778	4.77896	4.59053	5.43228	4.88636	4.92551	5.38582	4.92352	4.836
23070200	2.77877	4.51035	3.36652	4.09982	3.82947	3.012	3.92631	3.26372	4.33414	4.171	3.04343	3.62734	3.48496	3.5405	3.13231	4.47256
23070201	2.83544	2.95946	3.52712	2.24495	2.64639	2.10251	2.25047	2.64568	2.68028	2.66617	1.94759	2.73643	1.9262	2.71097	2.42338	2.10502
23070202	3.82256	3.98187	4.39882	3.81797	3.99437	4.14849	4.08288	3.75966	3.64164	3.94566	4.14247	3.94964	3.91652	4.32471	3.98839	3.81299
23070203	4.76707	5.40365	3.43663	4.96425	3.4511	4.08542	4.16052	4.15705	4.10183	4.09394	4.26575	3.42657	4.33708	4.94153	3.78967	4.30596
23070204	3.15069	3.68476	2.36103	2.96087	2.85637	3.46838	2.98044	2.65685	2.50822	2.19376	2.74655	2.43037	3.18115	2.83006	2.75164	2.82663
23070205	3.40759	2.89284	2.71838	2.28533	2.96984	2.80628	2.85163	2.23152	2.79733	2.74705	2.77235	2.78672	2.81594	2.18006	2.66376	2.66662
23070206	2.97884	3.20147	5.43837	5.29422	5.30677	3.27947	4.85016	5.17067	4.86777	5.92093	4.9982	5.56132	4.531	4.02093	4.96701	5.78063
23070207	2.75106	2.57822	1.74968	2.05178	1.93742	2.22407	2.26501	2.40404	2.32462	1.95112	2.36244	2.0147	1.75478	2.04553	2.05188	2.50483
23070208	2.89173	2.93386	3.1929	2.27763	3.07706	2.75601	2.79225	3.03602	2.74276	2.61085	2.44139	2.72295	2.94465	2.59445	2.89007	3.22696
23070209	4.02467	3.28215	2.83598	3	2.85415	2.7658	2.82818	2.96159	3.01057	2.92952	2.98667	3.45511	2.36384	2.58867	3.14429	2.75609
23070210	7.45976	6.92649	6.20304	5.98629	6.29284	6.99483	6.7817	6.64721	6.4307	6.46807	6.86731	6.16684	6.98153	6.9852	6.39909	6.86514
23070211	4.49418	4.18101	3.98383	4.33134	4.02031	4.70532	4.20717	4.1975	4.34043	3.84646	4.15348	3.98477	4.32878	4.26834	4.20018	4.75309
23070212	4.57388	4.41772	5.10081	4.6802	4.2772	4.08426	4.17233	5.12462	4.27426	5.38076	4.27336	5.32315	4.27853	4.34824	4.90893	4.70112
23070213	5.75767	4.38054	4.85156	4.51557	4.74811	4.07333	4.95456	4.56554	5.09369	4.90314	4.76949	4.68804	4.87067	5.0907	4.62538	4.60316
23070214	6.71943	6.51094	6.03778	6.57837	6.15629	6.9643	6.55844	6.76884	6.89723	6.31944	6.40848	7.01026	6.59919	6.76469	6.34772	6.66
23070215	5.27903	5.15662	5.21786	5.32294	5.34933	4.86677	5.0858	5.84716	5.37889	5.04195	5.32137	5.43078	5.51534	5.59474	5.08902	4.98601
23070216	5.13817	4.78773	6.26098	6.10048	5.5768	5.30621	5.62929	5.49595	5.60901	6.16357	5.44031	6.47996	5.60076	5.16807	5.49851	5.50508
23070217	3.4094	5.22572	3.13967	3.35274	3.57394	4.51733	4.30762	3.56755	3.99146	3.35596	3.76402	3.49569	4.35393	4.02197	4.08257	3.2193
23070218	2.34635	3.28277	1.99161	1.95776	2.1099	2.55459	2.58947	1.88141	2.89897	1.76899	2.17695	2.07331	2.30323	2.26803	2.16072	3.06053
23070219	4.05766	4.71379	4.74311	4.69851	4.34177	3.30139	4.64867	4.33706	5.86541	4.00955	5.59544	4.40013	5.39202	4.8076	4.10553	4.21206
23070220	3.45931	3.2253	2.25656	2.39892	2.34818	3.02646	2.26718	3.0749	2.44444	2.15694	2.12844	2.15323	2.34305	2.22447	1.95217	1.74974
23070221	4.74826	5.0373	3.64173	3.6385	3.39838	5.21727	3.90803	3.88938	3.60001	3.63124	4.60966	2.70609	4.70637	4.20521	3.96715	4.24668
23070222	4.04482	3.18511	3.00371	3.35258	3.38176	4.27509	3.40488	3.91164	3.34603	3.41976	4.11087	3.69768	3.69057	3.81482	3.4131	3.78736
23070223	4.64111	6.79944	4.68943	5.59866	4.9588	5.56536	5.58611	3.99519	5.6359	4.44156	5.22612	5.49333	4.9097	5.20418	4.72021	4.96826
23070224	3.24804	3.58675	3.06067	2.7067	2.56196	3.73763	2.7949	3.30409	3.1368	2.80622	4.05561	3.25004	3.49363	3.98911	2.7647	3.11549
23070225	4.64303	4.6542	3.02225	3.25036	3.46051	4.08362	3.85173	3.29867	4.06515	3.29163	4.26385	3.16535	3.85401	3.58204	4.22757	3.81899
23070226	6.30968	3.74445	3.74025	3.52762	3.74859	4.37592	4.55122	4.77288	3.10863	4.15599	4.21714	3.28172	4.10664	5.26628	4.71102	4.96594
23070227	2.03526	4.05507	2.89434	3.09555	3.61869	2.88839	2.90859	3.29251	3.62707	3.49819	3.83161	3.1907	3.44357	3.3656	3.02712	3.77938
23070228	4.28288	5.08314	3.45802	4.01483	3.50757	4.11003	3.79658	3.5255	3.91607	3.77078	3.86973	3.47309	3.84873	4.0828	3.9969	3.67776
23070229	2.17144	3.01449	4.0322	3.5662	3.00809	2.9098	3.18163	4.13676	2.67874	2.62078	2.53218	3.33447	2.25544	2.30597	2.62499	2.75418
23070230	1.83123	2.37481	2.93996	3.04392	3.20016	2.23665	3.24996	3.2413	2.19941	3.3607	2.48958	4.377	2.30015	2.95257	2.72163	2.88672
23070231	1.73383	1.95438	4.77594	4.56052	4.34242	3.15887	3.63266	4.84457	4.34551	4.88033	3.56781	4.62425	3.68553	2.96379	3.65493	3.50862
23070232	2.52679	2.33357	3.1455	2.92192	2.36972	2.95052	2.83954	2.78981	3.04006	2.68011	2.95285	3.40531	2.46835	2.24603	2.60046	3.02759
23070233	3.64168	4.25288	3.17623	3.13735	3.21147	4.6324	3.73272	3.21158	3.89564	3.22968	3.75184	3.64251	3.50198	3.91787	3.38482	3.10747
23070234	3.79166	3.35512	3.58788	3.66746	3.74871	3.52208	3.60558	3.87447	4.01188	3.68593	3.34954	3.56906	3.88715	3.58585	3.30333	3.52016
23070235	6.37543	6.54154	5.46123	5.70142	5.8902	6.92156	6.06106	6.21567	5.73112	5.82944	6.22887	5.71547	6.18815	6.34651	5.97666	6.04244
23070236	3.65006	3.11273	2.82178	3.09042	2.69719	3.22181	3.09656	2.7775	2.72722	2.8016	2.88321	2.76903	2.96499	3.54202	3.05091	3.22582
23070237	6.82819	5.95443	5.24693	5.21348	5.00579	5.89545	5.13859	5.38782	5.05706	4.85377	5.41308	5.10933	5.48964	5.78066	5.52681	5.05708
23070238	3.01742	2.7032	2.13002	2.42134	2.51199	2.695	3.35328	2.44155	2.61224	2.36151	2.81585	2.22872	2.59376	3.44411	2.55119	2.93241
23070239	2.65457	2.26948	3.61359	3.61702	2.9908	2.80606	2.80976	2.84669	3.07723	3.01834	2.76166	4.20605	3.32029	2.6822	2.71896	3.25148
23070240	3.65176	4.34681	5.12133	4.44671	3.5204	3.28783	3.70759	3.56884	4.47314	5.17529	4.07093	4.25606	4.01363	3.9653	4.0521	3.88891
23070241	4.26566	3.53861	3.58635	3.38656	2.95287	3.46088	2.81952	3.12852	2.84237	2.5336	2.67014	3.9991	2.96114	2.83676	3.07552	3.61835
23070242	3.52939	3.16994	3.03636	2.74292	2.7206	3.20661	3.31555	3.1871	3.06932	3.16283	3.4314	2.94002	3.1495	3.4436	2.85259	3.07707
23070243	2.75623	2.61545	5.10276	4.17144	3.7144	3.59388	4.07753	4.67527	3.8598	4.38773	3.74229	3.78178	3.80343	4.48307	4.14366	4.1463
23070244	3.3311	3.11769	1.88441	2.40264	2.18362	2.9346	2.40343	2.14542	2.77296	2.34787	2.23007	2.42996	2.15508	2.69692	1.85827	2.42205
23070245	4.30692	3.79904	3.33353	3.25262	2.92319	4.53276	3.11883	4.01047	3.26499	3.33259	3.6775	2.79718	3.49978	3.89532	3.74259	3.50085
23070246	6.80235	6.07068	5.8434	5.53311	5.81532	6.79309	6.19594	6.42153	5.59387	5.824	5.97137	5.33013	6.20819	6.42257	6.02995	6.11068
23070247	4.32708	3.65444	4.00002	4.63086	4.33777	5.14942	4.75387	4.45984	4.28466	3.9478	5.28068	4.27493	5.02235	4.55151	4.38058	4.40774
23070248	6.30725	4.96311	5.62422	5.60921	5.42415	6.17416	6.00444	5.77194	5.12826	5.55404	5.65869	5.39838	6.02927	5.60593	5.41677	6.15118
23070249	2.77483	4.0874	2.27251	2.57695	3.68176	2.65497	2.63246	2.42003	2.6286	3.28901	2.32092	2.99545	2.73631	2.74148	3.24927	2.62147
23070250	4.4059	5.65723	4.22833	4.77198	4.27115	5.51204	5.01678	4.97691	4.37989	3.97503	4.35002	3.82802	4.48368	4.81989	4.42815	4.70793
23070251	4.19133	5.17868	4.06438	4.18039	4.22562	4.40886	5.00791	3.92576	4.21053	3.95945	4.52512	4.47529	4.28889	4.43982	4.09477	4.40667
23070252	3.83409	4.69303	3.92712	4.16047	4.1608	3.55445	4.46217	5.02452	3.85911	4.17943	4.73932	4.33802	4.39833	4.63095	4.1279	4.67634
23070253	5.15305	5.12987	3.99867	4.55601	4.55105	4.40915	4.46626	4.76972	5.27044	4.28199	4.70853	4.13954	4.62467	4.53581	5.30845	4.78605
23070254	3.26645	3.01965	2.8452	3.49853	3.10616	3.04472	3.37709	3.31445	3.46171	2.95848	2.60353	2.82703	3.11736	3.15201	2.69358	3.36864
23070255	3.94072	3.60343	5.05422	5.35171	5.35213	4.59847	4.90671	4.87684	5.35111	4.88703	4.79788	5.60182	4.9542	4.9049	4.44152	4.4476
23070256	4.4845	5.10461	3.75926	3.8986	4.26019	3.9088	4.20282	3.92959	4.43065	3.62583	4.70489	3.97271	4.14055	4.00822	4.33498	3.94795
23070257	5.66958	5.76852	4.59187	5.27485	5.00635	5.25447	4.71245	5.14442	4.84343	5.2108	5.09252	5.18409	4.89167	5.25069	4.78307	5.01639
23070258	5.18189	3.71373	3.28254	3.90816	4.06704	4.38331	3.27787	4.26894	3.6921	3.87158	4.02361	3.91661	3.62486	4.70692	4.24604	3.82407
23070259	3.47812	3.40601	3.03128	3.7047	3.69487	4.04049	3.84952	3.17695	3.34402	3.34675	3.76794	3.75624	3.48271	3.80604	4.11001	3.44311
23070260	4.66962	3.9293	3.62282	3.81158	3.58886	4.41286	4.16664	4.16343	3.98736	3.744	3.96972	3.79711	3.66781	4.31055	3.07158	3.62231
23070261	3.90532	5.5811	5.33217	4.68929	5.06338	5.44781	4.95408	4.9152	4.55325	5.20506	4.8543	5.09178	5.75823	5.43176	4.90827	5.10587
23070262	4.01415	3.9752	6.38737	5.86795	5.34206	4.57285	5.44277	5.21897	6.05787	6.0694	4.72013	5.86261	4.67707	4.98648	5.55457	5.74722
23070263	3.39162	3.42273	3.52049	3.9981	3.64363	3.87729	4.56778	3.55018	3.98398	3.90309	4.16802	3.45841	4.01519	3.77298	3.91891	4.1026
23070264	4.67666	6.03024	3.37768	4.18252	4.54498	4.66703	5.00721	3.88643	4.91093	4.4538	4.6909	3.88236	4.47335	5.00916	4.27968	4.60856
23070265	6.80314	6.37703	5.92398	5.9704	5.6161	6.78864	6.44102	5.92574	6.39059	6.03137	6.88112	5.28535	6.31682	6.59437	6.47869	6.93102
23070266	3.05264	3.30207	2.6928	3.24049	3.25453	3.12671	2.90287	2.91163	3.06595	3.10954	3.48335	2.88282	3.36637	3.29462	3.21949	3.74848
23070267	4.10546	4.18511	4.67343	5.29079	4.53692	4.64153	4.98115	5.2036	4.68787	5.12805	5.04132	4.95042	5.04884	4.96563	4.85608	4.90872
23070268	4.01332	3.32013	3.51103	3.79868	3.81885	4.39447	3.99458	4.24317	3.59097	3.39018	4.23105	3.99135	3.54846	4.42774	4.01543	3.47376
23070269	4.84998	3.34646	7.26879	7.21516	7.30664	5.57497	6.88184	6.07739	7.03572	7.52953	6.76803	6.52981	6.96848	6.18075	6.93	6.99356
23070270	2.65846	2.4782	4.41516	4.06815	4.44581	2.60023	2.77782	2.45452	2.43763	4.66633	2.6117	4.29789	2.75564	2.40204	2.81703	2.82926
23070271	3.31682	2.48563	2.2788	2.59576	2.06342	2.96234	2.02197	2.4596	2.59892	1.91427	2.63807	2.16171	2.5962	2.79092	2.49083	2.55784
23070272	5.16649	5.57951	4.50096	4.70644	4.783	5.33174	5.174	4.57825	4.82303	4.69482	4.78001	4.31184	5.59199	4.95388	4.80513	5.20925
23070273	4.85006	4.26791	3.91558	3.93412	4.13513	4.62045	4.2872	4.08734	4.1882	3.99805	4.74169	3.70947	4.42535	4.57412	4.30936	4.2947
23070274	6.06375	5.90332	5.04972	5.2019	5.05294	5.5302	5.61666	5.32108	5.30517	4.70381	5.58043	4.62192	5.52157	5.16643	5.41542	5.55224
23070275	4.58151	5.15583	4.13717	4.34355	4.59414	5.43678	4.69234	4.59141	4.57742	3.71032	4.53803	4.12775	4.90745	4.54065	4.38795	4.49171
23070276	2.45688	3.84236	3.47048	3.03398	3.56644	2.53865	2.6715	2.7621	2.8163	2.63216	1.90436	3.94064	2.44605	2.74757	3.02975	2.99815
23070277	3.79899	4.71642	2.50603	2.66648	2.7381	3.43924	2.98761	3.11347	2.4071	2.39485	3.46716	2.23974	3.06678	2.86722	2.6588	3.04579
23070278	4.06005	5.16273	4.52715	4.21705	4.5058	4.4521	4.59921	4.81766	4.44295	4.50274	4.35462	4.8039	4.4849	4.79862	4.74351	4.85993
23070279	4.92928	4.35548	4.37369	4.4708	4.64109	4.64617	4.68408	4.34668	4.50129	4.33724	4.90251	3.87277	5.1613	4.75191	4.67712	4.84601
23070280	2.95747	3.98681	3.08676	3.31797	3.43582	3.71002	3.41118	3.52321	3.95747	3.07245	3.90579	2.89941	3.63161	3.74033	3.17512	3.59533
23070281	5.00995	5.29404	5.06047	5.21258	5.31212	5.24329	5.7318	5.61264	5.11351	4.81676	5.50375	6.65069	4.45917	5.5487	5.40143	5.04138
23070282	4.33651	3.43239	3.47495	3.13998	3.44817	3.20184	3.00754	3.40556	3.34602	3.4051	4.06214	3.92825	3.4358	3.66446	3.70104	3.47412
23070283	6.54847	6.62438	5.9256	6.91859	6.27755	6.23593	6.34154	6.07452	6.79385	5.96084	6.05195	7.10646	6.37929	6.46703	6.45954	6.35139
23070284	2.83532	4.26386	5.0556	4.92596	4.26557	3.85063	4.38392	3.97533	5.03326	5.33297	4.30798	5.80712	4.87304	4.45479	4.76493	4.39511
23070285	2.95616	3.64692	3.45581	2.80973	2.65131	2.56032	2.99753	2.23712	2.56212	3.07339	2.65753	2.64365	2.63994	3.25121	2.5398	3.1883
23070286	3.54679	4.4174	3.12307	3.28549	2.3452	3.26926	3.47608	3.36033	3.60932	3.50457	2.88847	3.77989	2.99262	4.08597	3.41931	3.57059
23070287	4.55492	2.91706	3.20663	3.72261	3.26497	2.78103	3.32456	3.00088	2.71334	3.01239	3.06358	2.98185	3.81924	2.65076	3.28483	3.02987
23070288	4.55724	4.27458	2.30486	2.86068	3.31273	3.58961	3.53355	3.58687	2.80677	3.18262	3.15156	3.25135	3.66445	3.55398	3.22135	3.55821
23070289	4.10446	4.0696	3.001	3.29842	3.44515	3.51518	2.78003	3.37666	2.56254	2.8547	3.50082	2.89276	3.55535	3.73825	3.41494	2.96514
23070290	2.18231	4.1818	2.01796	2.40517	1.90545	2.38759	2.41522	2.35524	2.08079	2.97462	2.47254	2.2632	2.42795	2.25301	2.35955	2.43376
23070291	4.64303	4.6542	3.02225	3.25036	3.46051	4.08362	3.85173	3.29867	4.06515	3.29163	4.26385	3.16535	3.85401	3.58204	4.22757	3.81899
23070292	2.51249	4.00381	2.9548	3.05091	3.99759	3.21134	2.64993	3.28709	3.61246	3.1735	3.58445	3.58798	3.54676	3.23736	2.8998	3.15397
23070293	5.15395	4.37786	4.0725	3.70091	4.42469	5.57615	3.74724	4.71268	3.93179	4.25939	4.72223	4.23165	4.7198	4.36482	4.35337	4.59152
23070294	2.50054	3.06023	2.9338	3.0005	3.51187	2.95607	3.15346	3.22876	3.18194	3.35489	4.28627	3.00599	3.29425	3.24168	3.13081	3.52566
23070295	2.73574	3.25882	2.38559	2.68021	2.34806	2.77761	3.18158	3.08845	2.24881	2.42619	3.1909	2.14383	3.001	2.68121	2.39613	2.71656
23070296	3.99902	4.12306	2.63586	3.41138	3.35757	3.04275	4.40395	3.31401	2.72747	2.56901	4.01743	2.87675	3.72318	3.42359	3.45586	3.43026
23070297	6.30545	3.84787	3.53269	3.63927	3.33713	4.22229	4.57744	4.87392	3.47299	4.25958	4.12734	3.24482	4.00017	5.30679	4.81708	4.5143
23070298	5.72429	5.09982	4.24758	4.33117	4.27044	5.84389	4.69022	5.2298	4.58563	4.80501	4.92451	4.11126	4.83744	5.23297	5.17578	4.91295
23070299	6.50174	6.03689	5.58568	5.58195	5.33242	6.42514	5.89034	5.6187	6.40675	5.72996	6.54829	5.07565	5.94969	6.52244	6.17166	6.67632
23070300	4.10546	4.18511	4.67343	5.29079	4.53692	4.64153	4.98115	5.2036	4.68787	5.12805	5.04132	4.95042	5.04884	4.96563	4.85608	4.90872
23070301	4.19848	3.47755	3.68185	3.81505	4.17545	4.92246	4.0452	4.34325	3.9374	3.48298	4.49551	4.43007	3.63864	4.61871	4.09005	3.67171
23071518	2.48883	3.14405	2.19878	1.99851	2.20297	2.43627	1.80815	2.34718	2.15559	2.1636	2.23912	1.97167	2.44686	2.75931	1.92428	2.70985
23071519	7.16937	6.93916	7.98533	8.45272	8.77137	7.80464	8.55926	8.39508	8.72	8.55564	8.5774	8.29151	8.4356	8.85405	8.3704	8.49538
23071520	3.65307	4.62734	2.44426	2.1449	2.62831	3.3203	3.0412	3.15841	2.29419	2.50894	3.8907	2.3746	3.047	3.30965	2.49894	3.67228
23071521	4.88934	4.56374	5.46859	5.17218	5.10755	5.08996	5.01091	4.9235	4.90293	4.97062	5.10668	4.63852	4.75017	4.41937	4.94644	4.72044
23071522	6.37557	5.28932	5.76143	5.88889	5.68744	5.80916	6.05919	6.2026	5.68279	5.63321	6.07928	5.80262	6.48665	6.37667	5.69786	6.11013
23071523	3.10275	4.65317	2.1014	2.8211	2.90001	3.54066	2.70217	3.29428	2.5381	2.82806	2.68599	2.92453	2.76839	3.20317	2.76872	4.0461
23071524	4.95833	4.9181	5.02113	5.50471	4.79014	4.24035	5.43739	4.74456	5.58834	5.62259	4.47928	5.08409	5.28402	5.04864	6.02833	5.81409
23071525	6.3831	5.33623	5.73077	5.68916	5.60487	5.94928	6.11542	6.18247	5.54423	5.59481	6.04861	5.78292	6.44917	6.3033	5.75831	6.03471
23071526	4.62517	4.25511	3.68327	3.86287	3.97759	4.6453	3.97564	4.29889	4.27204	3.98002	4.56181	4.23258	4.41728	4.73084	4.30028	4.58286
23071527	2.40495	3.28672	1.67666	1.78441	1.54479	1.73862	1.59692	1.8603	1.60935	1.47822	2.29425	1.56677	1.65488	2.05534	1.66349	1.65672
23071820	4.15797	4.1841	3.53637	3.61522	3.80891	4.6468	3.92597	3.88731	4.10902	3.49332	4.21839	3.24693	4.40946	4.13904	4.07454	3.9028
23071821	2.80619	3.42338	2.33405	2.64934	2.11265	2.62169	2.7628	2.42271	2.37416	2.5424	3.01647	2.37936	2.35239	2.5526	2.486	2.47524
23071822	3.13917	2.80707	2.90775	3.23942	3.28123	2.51195	3.10844	3.16291	2.94378	3.34829	3.44349	3.38553	2.74611	3.51633	3.14997	2.99485
23071823	3.9443	4.07985	2.38944	2.45812	2.6041	2.6495	2.73192	2.68284	2.99269	2.9153	3.01764	2.55353	2.83986	3.54546	2.87207	2.79746
23071824	3.65978	2.67692	3.26834	3.39968	3.09845	3.40685	3.57996	2.90537	3.7593	2.99462	3.18361	3.60124	3.19086	3.20092	3.64496	3.07834
23071825	4.18721	4.22544	3.35004	4.02083	3.94195	4.6631	4.50576	3.90621	4.33344	3.74744	4.57569	3.29871	4.37527	4.31189	4.03622	4.1598
23071826	2.89165	3.69666	2.41362	2.87167	2.00592	3.21627	3.51651	3.30457	3.09128	2.73084	2.21811	3.00301	2.29717	3.01163	2.63367	2.61204
23071827	6.74203	6.07387	6.02491	6.22384	5.9381	6.77929	6.45098	6.8116	5.64538	6.30695	6.43836	6.00319	6.18688	7.0609	6.44362	6.47567
23071828	3.43989	3.03083	2.43804	2.54175	2.3108	2.72178	2.69665	2.86309	2.47864	2.40331	3.2447	2.72821	2.82578	3.21411	2.66186	3.02615
23071829	5.46384	5.81194	3.68584	4.22154	4.49603	5.15991	4.56869	4.8865	4.43598	4.08836	4.88258	4.21488	4.37327	4.27182	4.25127	4.48611
23071830	3.02259	3.11829	2.35997	2.47499	2.23434	2.6289	2.75843	2.63464	3.21647	1.93424	2.29199	2.27209	2.11425	2.53098	2.36514	2.35199
23071831	4.1915	4.1184	3.69093	3.48583	3.49299	3.7207	3.9461	3.56887	3.92606	3.65452	4.03603	3.86521	3.92873	3.75248	3.90193	3.80374
23071832	4.20877	5.79647	3.15654	4.17663	3.84676	4.76344	4.15595	3.45423	3.73376	3.7459	4.63616	3.26753	3.87862	4.29786	3.57217	3.784
23071833	3.70436	3.79565	1.63733	2.10733	2.25138	3.47101	2.90691	2.64788	2.6099	1.9864	2.27133	2.22248	2.53843	2.73835	2.79391	2.55909
23071834	4.67693	4.33512	5.38857	5.51905	5.70174	4.4488	5.32205	5.95191	5.44672	5.50497	5.35323	5.19042	4.84031	5.75471	5.96744	5.37357
23071835	3.16194	2.83192	3.76437	3.84625	4.0143	3.56429	3.08344	4.14476	3.04155	3.7796	3.5156	4.2315	3.35953	3.5675	3.44296	4.16461
23071836	4.58827	4.83172	4.8819	4.85487	5.13716	4.91462	4.69118	4.79525	4.73305	5.17288	4.76828	4.88276	4.94448	4.75462	4.80479	4.63981
23071837	4.31864	4.84749	5.72601	5.64763	4.90887	5.05039	5.41826	5.12317	5.6902	5.1729	4.586	6.60896	4.68713	4.76239	5.45018	5.48902
23071838	4.57145	3.18837	6.61833	7.11549	6.34919	6.00415	6.1856	6.41642	5.70618	6.35281	5.75297	6.80209	6.04491	5.69924	6.32664	6.32692
23071839	1.82832	3.25879	2.02806	1.47318	1.8147	1.74703	1.46329	2.18615	1.78066	1.66661	1.76637	1.63989	1.57683	1.86966	1.6134	2.12767
23071840	6.44774	6.99042	7.7059	8.4891	8.48659	7.54911	8.67549	8.14442	8.42954	8.61113	8.02794	8.65036	8.1168	8.44668	8.41807	8.45664
23071841	3.10605	4.07795	2.52767	2.42363	2.2894	2.02441	2.28605	2.92338	2.12954	2.46009	2.29675	2.39348	2.33096	2.14911	2.21081	2.51636
23071842	3.32633	2.13695	2.25106	2.40234	2.6346	2.45886	2.2801	2.28852	1.97267	2.17989	2.22313	2.35534	2.51288	2.34757	2.20981	2.36961
23071843	3.1115	2.96968	3.10686	2.98314	2.93266	3.80513	3.2723	3.08614	3.1925	3.2894	3.08698	2.94369	2.75763	3.04301	2.7904	2.91244
23071844	4.79755	3.90463	3.68536	4.05773	3.95089	4.98744	4.04875	3.9964	3.79693	3.88276	4.32628	2.88815	4.69752	4.10134	3.95921	4.09604
23071845	4.32925	5.14416	6.43911	6.84262	6.98069	5.85895	6.44431	6.11996	6.81775	7.56085	7.27726	6.8338	6.59761	6.88515	6.63797	7.41993
23071846	3.2152	4.65489	3.13724	3.22496	3.1758	3.65811	3.43968	3.74131	3.22144	3.54817	3.55823	3.5262	3.2866	4.17519	3.67735	3.88322
23071847	5.12656	5.51983	3.09845	3.66095	3.53535	3.606	3.85231	4.04505	3.24029	3.67064	3.9098	3.43596	3.52937	4.14492	4.17845	4.09861
23071848	4.04382	4.09362	3.68744	4.36439	4.14961	3.92749	3.91782	4.13781	4.11476	3.57015	4.34918	3.86516	4.17807	4.10036	4.39939	3.81289
23071849	3.0311	3.98909	5.89264	5.72851	6.05604	4.74855	4.85119	5.06376	5.9903	6.13197	5.41958	6.01019	5.04566	5.37335	6.21788	5.57631
23071850	4.84324	4.47797	3.84304	4.36016	4.25472	5.05354	4.72745	4.31947	4.76275	4.52899	4.66355	4.58903	4.68953	4.83985	4.42109	4.21817
23071851	4.10569	3.72845	6.31662	5.7031	6.33584	5.51698	5.60218	4.99642	6.56388	6.64972	5.47041	7.80699	5.09098	4.48478	6.0711	5.581
23071852	4.91798	5.17297	5.06163	5.00884	5.00103	4.89918	4.7633	4.68876	5.27017	4.82827	4.46731	4.8014	4.94948	4.62881	4.50634	4.95784
23071853	2.30123	2.73903	1.7755	2.54323	2.0699	3.00334	2.39943	2.45344	2.54337	2.24385	2.32102	2.27733	3.13799	2.8814	1.94778	2.50151
23071854	4.71344	3.96169	4.12601	4.46816	3.7857	4.52263	4.76998	4.88233	3.93859	4.35897	3.90387	4.30564	4.49132	4.46956	4.40164	4.55323
23071855	5.30673	4.45956	3.72229	4.59513	4.31934	5.04919	4.31035	4.50354	4.6677	4.5779	4.36541	4.63464	4.58241	4.77286	5.07087	4.33629
23071856	2.90077	4.33378	2.60342	2.55722	2.65923	3.65107	3.67688	2.60123	2.89032	2.50769	2.50315	2.2664	2.57731	2.27624	2.14035	2.53833
23071857	2.82625	4.01967	2.14648	2.29895	2.68568	2.18521	2.41841	2.01275	3.17402	2.30489	2.84524	2.38401	3.14562	2.49872	2.19567	3.19036
23071858	2.8055	2.53471	2.73558	2.59514	2.3453	3.14786	3.18968	3.18813	2.56104	2.22524	3.26668	2.26994	2.83167	3.96726	2.66855	3.57066
23071859	2.99952	1.87911	3.20766	3.51082	3.06966	3.61716	3.34445	3.83433	3.32798	3.12872	3.52204	3.22357	3.5996	3.9056	3.48961	3.28214
23071860	3.70111	4.81009	3.86312	3.77335	3.78062	3.81567	3.62751	4.33191	3.08823	3.65284	3.20476	4.11734	3.68332	3.43393	3.69025	3.77108
23071861	7.14142	6.59541	6.55057	6.30572	6.54114	6.56285	6.28374	6.56348	6.23389	6.63486	6.57127	5.7409	6.70783	6.68541	6.70444	6.61157
23071862	5.23248	4.88483	4.62696	4.69866	5.05274	5.64168	4.86632	4.91127	5.07338	5.5914	5.52093	4.44543	5.11201	5.52253	5.10158	5.16767
23071863	3.66557	5.32265	2.83403	3.32205	3.22305	3.49869	3.36702	3.84565	3.50463	2.84193	3.7187	3.315	3.38214	3.65386	3.47597	3.04528
23071864	5.74147	6.03592	4.62627	4.99013	5.32763	5.42894	5.08176	5.48622	5.17945	4.90978	5.21917	4.71895	5.22022	5.41163	5.19186	4.90474
23071865	3.15758	3.45295	2.07742	3.06756	2.94878	3.33652	3.7433	3.28495	3.10269	3.1671	2.9876	3.25294	3.39168	3.57835	2.81298	2.98883
23071866	6.39547	6.61261	6.21683	6.55335	6.20643	6.39917	6.72806	6.0645	6.60351	6.2036	6.30494	7.03903	6.71695	6.633	6.44523	6.31887
23071867	4.82917	4.7499	3.57053	4.06879	3.7611	4.28107	3.40553	4.23004	4.44433	3.65229	4.32179	4.31269	3.93361	4.25433	3.73607	4.19767
23071868	4.43445	4.44034	4.29357	4.39006	5.08654	5.24472	4.841	4.635	4.73944	4.22151	5.28324	4.45596	5.08719	5.24754	4.52809	4.86617
23071869	2.49491	2.63033	2.92131	3.31472	3.15533	2.90745	3.07043	3.44331	3.38719	3.23141	2.98132	3.13993	2.91608	3.25376	3.36934	3.19372
23071870	2.89658	2.35339	3.47002	3.40835	2.84076	3.09071	2.64833	2.83988	3.50051	3.59855	3.14764	3.16531	3.47314	2.95172	3.11919	2.68543
23071871	6.30288	6.50029	5.69475	6.12243	6.39296	6.14676	6.13433	6.35553	6.4247	6.37901	6.01155	5.8285	6.74706	6.9229	6.32563	6.43434
23071872	2.56241	3.9879	2.49439	2.22034	2.39137	2.56104	2.49927	2.53015	2.10476	2.34596	2.85421	2.0783	2.58863	3.20471	2.39832	2.39053
23071873	6.15289	4.6331	6.03564	6.10526	5.74813	6.37145	6.59309	6.06889	6.48289	5.85173	6.55187	5.98792	6.2803	6.03139	6.1096	6.3951
23071874	3.85023	4.18429	3.94631	3.58882	3.78049	4.33165	4.20341	3.66525	4.26458	3.56902	3.64587	4.18952	3.91007	3.32757	3.78822	3.22997
23071875	4.20017	4.0465	3.61469	3.56805	3.40929	3.95687	3.84222	4.17191	3.59335	3.1998	3.78196	3.758	3.8601	4.15245	4.07404	3.74965
23071876	2.53163	2.51206	1.94323	2.06362	1.94466	2.35592	2.25961	1.88861	2.30436	2.45558	2.76805	1.84362	2.10562	2.6623	1.86161	1.8421
23071877	3.98661	5.36928	3.28004	3.85364	3.43387	3.8189	3.88231	3.41407	3.75829	3.34447	4.04286	2.98916	3.34762	3.72202	3.37534	3.42799
23071878	5.54591	5.33757	5.23952	5.56888	5.81639	6.06864	5.91762	5.57233	6.06472	5.60888	6.30061	5.30041	6.46617	6.05451	5.80351	6.02029
23071879	4.32925	5.14416	6.43911	6.84262	6.98069	5.85895	6.44431	6.11996	6.81775	7.56085	7.27726	6.8338	6.59761	6.88515	6.63797	7.41993
23071880	3.54334	4.85173	3.45718	3.4912	3.31876	3.74854	3.4238	4.08935	3.48339	3.64503	3.31059	3.53645	3.31526	4.35408	3.80103	3.751
23071881	4.71192	5.35898	4.1681	4.08441	4.57439	4.01465	4.32918	4.20585	4.15236	4.33011	4.77868	4.66715	4.11994	4.49789	3.93521	4.34994
23071882	4.60415	3.03993	4.97573	5.4841	4.97751	4.72839	4.93957	4.72987	4.66855	5.20566	5.17876	4.93265	4.86303	4.58294	5.11783	4.57487
23071883	3.64418	4.57064	5.66675	5.60786	5.97751	4.97174	4.66119	4.86154	5.39364	5.78176	5.25937	5.65553	5.17718	5.50524	6.1664	5.42709
23071884	2.7649	2.81575	2.23609	2.66185	2.83298	3.86515	3.06958	2.57125	2.60045	2.73886	2.73133	2.37065	3.25004	3.05277	2.80305	2.61868
23071885	3.85771	2.92352	2.75758	2.94576	3.92742	3.69698	4.12379	3.47037	3.08351	3.22095	3.46787	3.61725	4.02582	3.79449	3.24248	3.07893
23071886	3.78808	5.31261	2.52872	2.88086	3.32793	3.84565	3.4534	3.41149	3.60297	3.21133	3.5137	2.68312	4.00933	3.73907	3.25861	2.59534
23071887	5.99331	5.85882	5.28494	5.44457	5.61417	5.84477	5.64957	5.48528	5.97693	5.3809	5.7043	5.47413	5.98316	6.12434	5.81064	5.49692
23071888	2.90077	4.33378	2.60342	2.55722	2.65923	3.65107	3.67688	2.60123	2.89032	2.50769	2.50315	2.2664	2.57731	2.27624	2.14035	2.53833
23071889	2.41845	4.46419	1.95934	2.1414	2.50566	2.07464	2.26014	1.74543	2.85323	2.14122	3.1041	2.20531	2.98638	2.72282	2.26781	2.98004
23071890	2.8055	2.53471	2.73558	2.59514	2.3453	3.14786	3.18968	3.18813	2.56104	2.22524	3.26668	2.26994	2.83167	3.96726	2.66855	3.57066
23071891	2.99952	1.87911	3.20766	3.51082	3.06966	3.61716	3.34445	3.83433	3.32798	3.12872	3.52204	3.22357	3.5996	3.9056	3.48961	3.28214
23071892	2.71407	3.88061	2.94638	2.74678	2.83956	3.08018	2.69867	3.44569	2.16788	2.53075	2.12441	3.17879	2.76958	2.49705	2.76902	2.88197
23071893	5.98076	5.4483	5.29669	5.18209	4.95764	5.60569	5.50788	5.05977	4.92254	5.20912	5.4291	4.58204	5.27713	5.82306	5.47994	5.25898
23071894	5.15883	4.6708	4.15226	4.43166	4.60217	4.66841	4.46574	4.52049	4.6771	5.31297	5.16222	4.09128	4.70704	5.33222	4.76225	4.80092
23071895	3.64801	3.72866	2.10822	2.58404	2.38117	2.93555	2.75575	2.50858	2.43025	2.49605	2.29484	2.0227	2.52239	2.3086	2.81615	2.22918
23071896	2.75726	2.37466	3.27197	2.80581	2.87023	2.76282	2.98349	2.66643	2.6393	2.6946	3.06334	3.01267	2.37324	3.05772	2.56863	2.72958
23071897	4.73961	6.14975	5.48612	5.29666	5.09712	4.75902	5.24752	5.02358	5.87694	4.96029	5.19181	5.49427	5.2999	5.34273	5.31545	4.87804
23071898	2.16608	1.79004	2.32495	2.23896	2.10149	2.19852	2.84857	2.26539	1.71717	1.97074	3.31528	1.82276	3.01264	2.74397	2.3135	2.76028
23071899	5.30218	4.43999	4.98252	4.95099	4.51871	4.95098	5.44704	4.60251	5.43556	4.65921	5.52747	4.93529	4.92458	4.96441	4.66437	5.2824
23071900	3.73469	4.64331	3.9064	3.59757	3.91539	4.04504	4.22729	3.68496	4.6217	3.46538	3.67906	4.20923	3.93474	3.29464	3.75068	3.25385
23071901	1.96079	3.54544	1.91446	1.87261	2.69187	2.01041	2.61454	2.30984	2.3503	1.97685	2.15913	2.45811	2.0524	2.15096	1.8131	2.14013
23071902	3.85439	3.66323	3.32292	3.24817	3.76487	3.96409	3.91397	3.74771	3.70191	3.35786	4.24011	3.71086	3.84964	3.71691	3.49056	3.31719
23071903	2.49491	2.63033	2.92131	3.31472	3.15533	2.90745	3.07043	3.44331	3.38719	3.23141	2.98132	3.13993	2.91608	3.25376	3.36934	3.19372
23071904	4.10068	4.00935	3.30463	2.81432	2.71508	3.58068	3.3155	3.15581	3.2069	3.16155	3.02408	2.83877	3.68041	4.14163	3.39897	3.6301
23071905	4.32925	5.14416	6.43911	6.84262	6.98069	5.85895	6.44431	6.11996	6.81775	7.56085	7.27726	6.8338	6.59761	6.88515	6.63797	7.41993
23071906	2.96228	3.41983	3.1324	3.01794	3.39231	2.96053	2.96789	3.46684	2.90415	3.11772	2.75473	3.12141	2.84321	3.71588	3.48637	3.92602
23071907	5.18406	5.53216	5.00473	4.92381	5.86024	4.43331	5.154	5.12299	4.65438	4.98716	4.82294	5.36744	4.80983	5.14007	4.80321	5.07175
23071908	4.60415	3.03993	4.97573	5.4841	4.97751	4.72839	4.93957	4.72987	4.66855	5.20566	5.17876	4.93265	4.86303	4.58294	5.11783	4.57487
23071909	3.64418	4.57064	5.66675	5.60786	5.97751	4.97174	4.66119	4.86154	5.39364	5.78176	5.25937	5.65553	5.17718	5.50524	6.1664	5.42709
23071910	3.92956	3.46919	3.63613	3.84147	3.94506	4.40993	4.48569	4.63327	3.77881	3.998	3.49954	3.94801	3.78456	4.28437	3.88726	4.00037
23071911	3.04166	3.77508	2.60824	3.16092	2.38116	2.34209	3.20405	3.60441	2.8439	2.42568	2.54171	3.63328	2.41446	2.73798	2.62184	2.94539
23071912	6.42878	5.72969	4.47263	5.29444	5.26705	5.75563	4.92972	5.11882	5.31933	5.29926	4.93354	5.14803	5.31054	5.38648	5.7645	5.11296
23071913	2.39552	3.70685	2.19739	2.11967	2.05872	3.02267	2.71535	2.09021	2.37054	1.84992	1.96764	1.84769	2.07155	1.77629	1.80808	2.1767
23071914	2.83113	3.27924	2.11405	2.3537	2.10133	2.2828	2.09185	2.27587	3.01409	2.49089	2.25461	2.22947	2.97097	2.35987	2.59743	2.9023
23071915	2.8055	2.53471	2.73558	2.59514	2.3453	3.14786	3.18968	3.18813	2.56104	2.22524	3.26668	2.26994	2.83167	3.96726	2.66855	3.57066
23071916	2.99952	1.87911	3.20766	3.51082	3.06966	3.61716	3.34445	3.83433	3.32798	3.12872	3.52204	3.22357	3.5996	3.9056	3.48961	3.28214
23071917	3.70111	4.81009	3.86312	3.77335	3.78062	3.81567	3.62751	4.33191	3.08823	3.65284	3.20476	4.11734	3.68332	3.43393	3.69025	3.77108
23071918	6.33603	5.53834	5.62124	5.42769	5.6176	6.04051	5.70223	5.66693	5.37075	5.67013	5.67472	4.90658	5.86947	5.99195	5.82914	5.76279
23071919	5.02575	4.53234	3.89749	4.57752	4.64483	5.04237	4.54513	4.5941	4.75071	5.39484	5.25806	4.13962	4.78068	5.27831	4.79898	4.8505
23071920	4.3353	3.00458	2.80493	2.82955	3.09694	2.60235	3.02755	2.87449	2.778	2.95454	2.6248	2.73194	2.5171	3.14752	3.01054	2.33189
23071921	2.44243	3.03074	3.27483	3.0816	2.87023	3.06903	3.03927	2.70551	2.63917	2.52323	3.04326	2.60517	2.37324	3.06899	2.71216	2.72494
23071922	2.73722	3.64821	2.59597	3.32814	3.48408	2.4153	3.75159	3.24679	2.42959	2.7152	3.54548	3.56159	3.23397	3.49019	2.56159	2.8635
23071923	2.56241	3.9879	2.49439	2.22034	2.39137	2.56104	2.49927	2.53015	2.10476	2.34596	2.85421	2.0783	2.58863	3.20471	2.39832	2.39053
23071924	5.40764	3.85523	4.9924	4.99983	4.64173	4.98475	5.49631	4.89055	5.31451	4.73641	5.58218	5.03763	5.02313	4.89358	4.64318	5.33124
23071925	3.69806	4.17185	3.9143	3.92681	3.75272	3.90775	4.18195	3.77382	4.12504	3.52699	3.62729	4.06966	3.86748	3.27407	3.77434	3.40313
23071926	3.77133	4.62942	6.0656	6.4525	6.5266	5.38515	5.83825	5.68699	6.13664	7.19453	6.75836	6.33078	6.11075	6.40528	6.11791	6.61907
23071927	3.24284	4.63176	3.30013	3.39399	3.33867	3.50618	3.67866	3.86378	3.61947	3.8033	3.59744	3.76849	3.50907	4.20594	3.96581	4.03139
23071928	5.08927	5.69341	4.67944	4.81021	5.56053	4.68791	5.07449	4.97905	4.65888	4.87311	5.1204	5.21553	4.94666	5.20044	4.661	5.1135
23071929	4.60415	3.03993	4.97573	5.4841	4.97751	4.72839	4.93957	4.72987	4.66855	5.20566	5.17876	4.93265	4.86303	4.58294	5.11783	4.57487
23071930	4.50961	5.91837	6.55036	6.53539	6.795	5.78721	5.55096	5.90616	6.75118	6.63192	6.15338	6.51158	5.93563	6.37139	7.0725	6.28634
23071931	3.02513	3.80963	2.93516	3.27181	3.49745	3.86181	3.15913	3.2285	3.37023	3.11525	3.06135	3.27333	3.22198	3.72012	3.07802	2.81292
23071932	5.86573	4.87301	5.28861	5.56417	5.16441	5.45164	5.86366	5.92498	5.2332	5.44943	5.14736	5.75496	5.25953	5.96692	5.61728	5.38269
23071933	6.48419	5.74613	4.50274	5.08884	5.23673	5.91901	4.93924	5.14125	5.36432	5.05404	4.92205	5.17046	5.44713	5.521	5.79206	5.08264
23071934	2.92713	4.20076	2.58701	2.64052	2.69201	3.68857	3.70502	2.40098	2.89848	2.53756	2.49297	2.34167	2.58603	2.41284	2.18262	2.68647
23071935	2.83113	3.27924	2.11405	2.3537	2.10133	2.2828	2.09185	2.27587	3.01409	2.49089	2.25461	2.22947	2.97097	2.35987	2.59743	2.9023
23071936	2.8055	2.53471	2.73558	2.59514	2.3453	3.14786	3.18968	3.18813	2.56104	2.22524	3.26668	2.26994	2.83167	3.96726	2.66855	3.57066
23071937	2.99952	1.87911	3.20766	3.51082	3.06966	3.61716	3.34445	3.83433	3.32798	3.12872	3.52204	3.22357	3.5996	3.9056	3.48961	3.28214
23071938	3.1332	4.2067	3.26362	3.22547	3.18994	3.32801	3.07582	3.72152	2.49747	2.81004	2.614	3.23291	3.12093	2.8742	3.1318	3.18799
23071939	6.33603	5.53834	5.62124	5.42769	5.6176	6.04051	5.70223	5.66693	5.37075	5.67013	5.67472	4.90658	5.86947	5.99195	5.82914	5.76279
23071940	5.8846	5.13101	5.25487	5.27857	5.13768	5.22506	5.16391	5.16845	5.37836	5.89312	5.55457	5.15542	5.41699	5.80828	5.56331	5.46692
23071941	3.70575	2.59127	2.31207	2.29257	2.5009	2.25547	2.58036	2.32337	2.30929	2.42858	2.15248	2.06316	2.42537	2.86127	2.70969	1.79649
23071942	2.68023	3.35453	3.76304	3.19444	3.13453	3.32145	3.35825	3.01998	2.74644	2.82564	4.04541	3.18953	2.71807	3.23963	2.95979	3.14579
23071943	2.90584	3.94552	2.0389	2.93256	3.55414	2.50767	3.62525	3.2307	2.40192	2.54203	3.61126	2.97985	3.20342	3.67613	2.65561	2.92661
23071944	2.56241	3.9879	2.49439	2.22034	2.39137	2.56104	2.49927	2.53015	2.10476	2.34596	2.85421	2.0783	2.58863	3.20471	2.39832	2.39053
23071945	5.40764	3.85523	4.9924	4.99983	4.64173	4.98475	5.49631	4.89055	5.31451	4.73641	5.58218	5.03763	5.02313	4.89358	4.64318	5.33124
23071946	3.31047	3.75714	3.52671	3.52958	3.33801	3.33048	3.78826	3.23958	4.06789	3.03686	3.11057	3.7713	3.70333	2.75521	3.4609	3.00657
23071947	4.36303	5.19068	6.55547	6.94458	7.07728	5.90239	6.45963	6.17895	6.65669	7.58542	7.30341	6.82869	6.63139	6.8917	6.74412	7.4918
23071948	3.84083	4.31217	3.72679	3.89648	3.73459	3.41953	3.9959	4.37236	3.8981	4.1019	3.81552	4.34792	3.78771	4.5551	4.36492	4.41801
23071949	6.02701	6.1514	5.5056	5.50544	6.28553	5.38215	5.77715	5.67545	5.28185	5.67805	5.4529	5.89979	5.54689	5.89475	5.42317	5.69037
23071950	4.60415	3.03993	4.97573	5.4841	4.97751	4.72839	4.93957	4.72987	4.66855	5.20566	5.17876	4.93265	4.86303	4.58294	5.11783	4.57487
23071951	4.50961	5.91837	6.55036	6.53539	6.795	5.78721	5.55096	5.90616	6.75118	6.63192	6.15338	6.51158	5.93563	6.37139	7.0725	6.28634
23071952	3.38876	3.6624	3.02403	2.13912	2.82285	3.84778	2.6991	3.08437	2.91145	2.73452	3.26929	2.63232	3.21217	4.35644	2.95629	2.77336
23071953	2.58618	2.72889	2.24596	2.81938	2.24478	3.16212	2.60861	2.97928	2.56231	2.17718	2.4306	2.74595	2.49521	2.29869	2.41065	2.34466
23071954	6.48419	5.74613	4.50274	5.08884	5.23673	5.91901	4.93924	5.14125	5.36432	5.05404	4.92205	5.17046	5.44713	5.521	5.79206	5.08264
23071955	3.3782	4.4885	2.7924	2.6744	2.76955	3.74978	3.3306	2.50208	2.89917	2.61498	2.51517	2.36963	2.71304	2.36843	2.25868	2.77099
23071956	2.58319	3.9544	2.08903	2.35701	2.79979	2.12589	2.42588	2.12515	3.2039	2.219	3.25241	2.27431	3.05523	2.56317	2.76775	3.09237
23071957	2.8055	2.53471	2.73558	2.59514	2.3453	3.14786	3.18968	3.18813	2.56104	2.22524	3.26668	2.26994	2.83167	3.96726	2.66855	3.57066
23071958	2.99952	1.87911	3.20766	3.51082	3.06966	3.61716	3.34445	3.83433	3.32798	3.12872	3.52204	3.22357	3.5996	3.9056	3.48961	3.28214
23071959	3.1332	4.2067	3.26362	3.22547	3.18994	3.32801	3.07582	3.72152	2.49747	2.81004	2.614	3.23291	3.12093	2.8742	3.1318	3.18799
23071960	7.14142	6.59541	6.55057	6.30572	6.54114	6.56285	6.28374	6.56348	6.23389	6.63486	6.57127	5.7409	6.70783	6.68541	6.70444	6.61157
23071961	5.15883	4.6708	4.15226	4.43166	4.60217	4.66841	4.46574	4.52049	4.6771	5.31297	5.16222	4.09128	4.70704	5.33222	4.76225	4.80092
23071962	4.14983	2.6005	2.55885	2.6494	2.64078	2.46983	2.70846	2.4827	2.80775	2.64198	2.39061	2.33166	2.58774	2.76359	2.92846	2.36228
23071963	2.74237	2.98635	3.28007	2.85396	2.82012	2.81225	3.33977	2.64154	2.64366	2.51916	3.05148	2.97572	2.49701	3.06492	2.58285	2.75653
23071964	2.54411	3.68154	2.02165	2.90445	3.21475	2.30674	3.75517	2.98917	2.30428	2.29931	3.26875	3.09036	3.17002	3.32051	2.30428	2.60369
23071965	2.56241	3.9879	2.49439	2.22034	2.39137	2.56104	2.49927	2.53015	2.10476	2.34596	2.85421	2.0783	2.58863	3.20471	2.39832	2.39053
23071966	5.60283	4.99472	5.31403	5.77062	5.20615	5.84523	6.18578	5.1631	5.9223	5.54279	5.86823	5.41086	5.68482	5.71706	5.17435	5.92613
23071967	3.97553	4.23677	3.91505	3.55791	3.91913	4.05448	4.10701	3.69009	4.66751	3.44197	3.69203	4.31624	3.88811	3.2184	3.75135	3.24309
23071968	4.36303	5.19068	6.55547	6.94458	7.07728	5.90239	6.45963	6.17895	6.65669	7.58542	7.30341	6.82869	6.63139	6.8917	6.74412	7.4918
23071969	3.78814	4.63176	3.27238	3.5509	3.53054	3.71313	3.62331	3.81477	3.54804	3.67948	3.5533	3.82806	3.42946	4.41818	4.01934	3.65148
23071970	4.85488	6.14214	4.98346	5.08502	5.01015	4.91852	5.07388	5.10681	5.05128	5.09801	5.54724	5.48263	4.91677	4.90506	4.83071	5.31098
23071971	4.60415	3.03993	4.97573	5.4841	4.97751	4.72839	4.93957	4.72987	4.66855	5.20566	5.17876	4.93265	4.86303	4.58294	5.11783	4.57487
23071972	4.50961	5.91837	6.55036	6.53539	6.795	5.78721	5.55096	5.90616	6.75118	6.63192	6.15338	6.51158	5.93563	6.37139	7.0725	6.28634
23071973	4.03105	3.23222	3.30965	3.8883	3.18977	4.02326	4.06527	4.14594	3.1603	3.61319	3.17741	3.6633	3.63361	3.77363	3.54541	3.63511
23071974	5.47407	4.01048	3.29686	3.82931	3.99532	4.668	3.72787	3.94753	4.15902	4.03814	3.71069	3.76749	4.31919	4.38923	4.60562	3.76914
23071975	3.19902	4.41379	2.60593	2.63297	2.57595	3.52241	3.73545	2.39856	2.77968	2.38799	2.52564	2.31507	2.65366	2.43244	2.33702	2.69461
23071976	2.40036	4.03151	1.95507	2.14064	2.50287	2.06638	2.27282	1.85757	2.99444	2.16529	3.05111	2.17877	2.99532	2.34789	2.28158	2.95668
23071977	2.8055	2.53471	2.73558	2.59514	2.3453	3.14786	3.18968	3.18813	2.56104	2.22524	3.26668	2.26994	2.83167	3.96726	2.66855	3.57066
23071978	2.99952	1.87911	3.20766	3.51082	3.06966	3.61716	3.34445	3.83433	3.32798	3.12872	3.52204	3.22357	3.5996	3.9056	3.48961	3.28214
23071979	3.70111	4.81009	3.86312	3.77335	3.78062	3.81567	3.62751	4.33191	3.08823	3.65284	3.20476	4.11734	3.68332	3.43393	3.69025	3.77108
23071980	5.49458	5.47704	5.65956	5.42985	5.71676	5.49647	5.65443	5.72995	5.22904	5.64019	5.7356	5.2675	5.82168	5.79485	5.88311	5.66617
23071981	5.73086	5.03772	4.97891	5.34546	5.19011	5.52087	5.2432	5.24774	5.45244	6.09503	5.66093	5.20786	5.49106	5.87249	5.74625	5.50414
23071982	3.12785	2.34202	2.06191	2.06126	2.24796	2.18527	2.36558	2.25586	2.1082	2.19203	1.88669	1.83979	1.88781	2.46045	2.52213	1.84784
23071983	3.24005	2.51272	3.60365	2.94387	3.02538	2.98907	3.21278	2.91524	2.64317	2.88492	3.89509	3.57892	2.56225	2.99868	2.7264	2.99057
23071984	2.62912	3.87922	2.1494	3.04124	3.56776	2.45418	3.61506	3.07591	2.42626	2.28584	3.54496	3.2368	3.32875	3.61715	2.54259	2.75078
23071985	2.56241	3.9879	2.49439	2.22034	2.39137	2.56104	2.49927	2.53015	2.10476	2.34596	2.85421	2.0783	2.58863	3.20471	2.39832	2.39053
23071986	5.3232	4.83617	5.18347	5.36161	5.02916	5.74239	6.01391	5.30963	5.53092	5.34619	5.5465	5.47399	5.58279	5.4924	4.95282	5.67107
23071987	4.29069	4.01374	4.30723	3.88508	4.02435	4.55271	4.39641	4.11647	4.98784	3.83948	3.9993	4.51868	4.13639	3.44392	4.01831	3.55609
23071988	4.65506	5.22572	6.15392	6.85294	6.90064	5.71391	6.38617	6.10761	6.76218	7.57769	7.26491	6.23226	6.73885	6.88473	6.62896	7.41498
23071989	3.03053	3.89187	2.96563	3.29871	3.04389	2.54386	3.07804	3.18281	3.19607	3.13775	2.68397	3.43968	2.8559	3.59886	3.28818	3.68414
23071990	5.12656	5.51983	3.09845	3.66095	3.53535	3.606	3.85231	4.04505	3.24029	3.67064	3.9098	3.43596	3.52937	4.14492	4.17845	4.09861
23071991	3.92694	4.09362	3.61211	3.93267	4.08737	3.82632	3.79029	4.24804	3.8374	3.50074	4.37422	3.80758	4.10228	4.26248	4.3442	3.79308
23071992	2.60472	4.02675	5.46598	5.29109	5.58188	4.98118	3.95085	4.51683	5.59821	5.76495	4.98822	5.97782	4.57627	4.95722	5.77219	5.12367
23071993	4.89317	4.5168	4.01739	4.39577	4.36117	5.12141	4.66666	4.51776	4.73386	4.53545	4.66593	4.51768	4.7064	4.90826	4.4804	4.24199
23071994	4.10569	3.72845	6.31662	5.7031	6.33584	5.51698	5.60218	4.99642	6.56388	6.64972	5.47041	7.80699	5.09098	4.48478	6.0711	5.581
23071995	4.29195	3.87023	4.25106	3.76664	3.67321	3.79686	3.55207	3.37792	4.15639	3.65139	3.26549	3.91239	3.6558	3.22336	3.35485	2.9343
23071996	2.08059	2.45302	2.3282	2.36704	2.01323	3.92243	2.09844	2.34967	2.40922	2.11345	2.10513	2.15232	2.75799	2.67345	1.80691	2.10468
23071997	3.02513	3.80963	2.93516	3.27181	3.49745	3.86181	3.15913	3.2285	3.37023	3.11525	3.06135	3.27333	3.22198	3.72012	3.07802	2.81292
23071998	3.52628	2.79147	2.87114	2.76446	2.78288	2.95683	2.62863	2.80091	2.01913	2.55652	2.83921	2.62606	2.50334	2.27618	2.84137	2.74308
23071999	3.85503	5.27001	2.60299	2.89537	3.20816	3.73968	3.53055	3.35702	3.77253	3.28133	3.74267	2.67985	4.04978	3.91123	3.4177	2.59555
23072000	5.99331	5.85882	5.28494	5.44457	5.61417	5.84477	5.64957	5.48528	5.97693	5.3809	5.7043	5.47413	5.98316	6.12434	5.81064	5.49692
23072001	3.05414	3.57453	2.38374	2.77637	2.16414	2.81567	2.97961	2.97691	2.35435	2.2137	3.09	2.25526	2.82804	3.22872	2.2668	3.02773
23072002	2.82625	4.01967	2.14648	2.29895	2.68568	2.18521	2.41841	2.01275	3.17402	2.30489	2.84524	2.38401	3.14562	2.49872	2.19567	3.19036
23072003	2.8055	2.53471	2.73558	2.59514	2.3453	3.14786	3.18968	3.18813	2.56104	2.22524	3.26668	2.26994	2.83167	3.96726	2.66855	3.57066
23072004	2.99952	1.87911	3.20766	3.51082	3.06966	3.61716	3.34445	3.83433	3.32798	3.12872	3.52204	3.22357	3.5996	3.9056	3.48961	3.28214
23072005	3.1332	4.2067	3.26362	3.22547	3.18994	3.32801	3.07582	3.72152	2.49747	2.81004	2.614	3.23291	3.12093	2.8742	3.1318	3.18799
23072006	5.98076	5.4483	5.29669	5.18209	4.95764	5.60569	5.50788	5.05977	4.92254	5.20912	5.4291	4.58204	5.27713	5.82306	5.47994	5.25898
23072007	5.96914	5.44947	5.67285	5.27884	5.46889	5.83669	5.46806	5.46941	5.69742	6.06864	5.90902	5.50124	5.75271	5.9198	5.80586	5.79083
23072008	3.66557	5.32265	2.83403	3.32205	3.22305	3.49869	3.36702	3.84565	3.50463	2.84193	3.7187	3.315	3.38214	3.65386	3.47597	3.04528
23072009	5.74147	6.03592	4.62627	4.99013	5.32763	5.42894	5.08176	5.48622	5.17945	4.90978	5.21917	4.71895	5.22022	5.41163	5.19186	4.90474
23072010	3.34807	3.72037	2.04238	3.0963	2.9018	2.79604	3.57713	3.1526	2.66042	3.29861	2.68302	3.21297	3.26793	3.36424	2.61012	2.86186
23072011	6.84889	6.20699	6.03809	6.42874	5.94397	6.58314	6.30443	6.2917	6.57962	6.11318	6.43919	6.48475	6.60664	6.79565	6.31951	6.05908
23072012	5.3264	5.1519	4.31676	4.89055	4.50836	5.50189	5.13974	4.95689	5.02915	4.6239	5.44549	4.29762	5.3214	5.39784	4.81959	4.92644
23072013	5.05799	6.34204	5.80178	5.55496	5.57002	5.54498	5.76652	5.54919	6.47291	5.50376	5.90825	6.0362	5.96894	6.01452	5.80194	5.65792
23072014	3.08751	3.34983	4.18575	3.97256	3.76448	3.41935	3.76481	3.85334	3.92076	4.5597	4.29313	3.98716	4.18907	3.98371	4.19796	3.52287
23072015	6.48678	6.11414	5.74833	6.16943	6.44456	6.20439	6.18791	6.31073	6.47061	6.42783	6.03363	5.79496	6.79413	6.94116	6.33471	6.39165
23072016	2.137	3.56333	2.06309	1.78829	1.96754	2.14462	2.10748	2.12098	1.83823	1.8886	2.62141	1.66862	2.03398	2.88864	1.98681	1.95922
23072017	5.60167	4.80199	5.42974	5.50595	4.96126	5.36089	6.04045	4.91068	5.66395	5.19431	5.79781	5.23714	5.24097	5.38246	4.90454	5.72742
23072018	4.12055	3.81743	4.08187	3.67498	3.72348	4.3564	4.272	3.85099	4.68728	3.66353	3.74481	4.29867	4.22319	3.38504	3.88526	3.29856
23072019	5.65332	6.20216	5.107	4.93934	5.06806	5.51451	5.30264	5.50522	4.9945	4.62312	5.45531	5.25263	5.43661	5.56551	5.27221	5.17398
23072020	1.85253	2.13491	2.10073	2.24057	1.83989	2.3825	2.34642	1.9499	2.35843	2.59154	2.98995	1.88107	2.36186	2.76365	1.83921	1.94602
23072021	3.0667	3.94855	2.44212	2.85867	2.29836	2.71961	3.16425	2.85669	2.88876	2.57834	2.49722	2.16041	2.41633	2.59392	2.31994	2.66167
23072022	7.10971	6.29756	6.78304	6.29974	6.82095	7.33643	6.8503	6.67632	6.59669	6.69375	6.96142	6.37709	6.99034	7.07246	7.07688	6.98696
23072023	3.32468	4.38834	6.33548	6.42777	6.58653	5.65467	5.88097	5.91486	6.16091	7.18177	6.77007	6.51759	6.0731	6.43305	6.13698	6.61747
23072024	2.94179	4.24966	3.08576	3.00532	2.95371	3.25194	3.08823	3.20408	2.9403	3.12199	3.07858	3.1582	2.86126	3.80056	3.0001	3.46843
23072025	4.18835	4.96157	4.60925	4.35026	4.39127	4.52536	4.41014	4.48794	4.40922	4.48057	4.58509	4.84758	4.26067	4.40988	4.1769	4.53259
23072026	4.60415	3.03993	4.97573	5.4841	4.97751	4.72839	4.93957	4.72987	4.66855	5.20566	5.17876	4.93265	4.86303	4.58294	5.11783	4.57487
23072027	3.37959	4.95132	6.14299	5.90611	6.3159	4.79956	4.71049	5.23732	5.72998	6.27703	5.65416	6.20049	5.36562	5.72916	6.48012	5.7814
23072028	7.09457	6.13275	6.30465	6.19809	6.17576	6.6486	6.81925	6.8106	6.1806	6.44353	6.84461	6.29362	6.78469	7.21663	6.8352	6.39388
23072029	5.79482	5.82272	5.13415	5.54002	5.82027	5.99253	5.85795	5.61116	6.07869	5.57151	6.05725	5.18824	6.3145	5.9972	5.78474	6.10451
23072030	3.26265	2.42135	2.76689	3.05917	3.29016	3.29277	4.05864	3.01904	2.56254	3.04821	2.67576	3.01847	3.57941	3.06934	2.6823	2.79346
23072031	6.42878	5.72969	4.47263	5.29444	5.26705	5.75563	4.92972	5.11882	5.31933	5.29926	4.93354	5.14803	5.31054	5.38648	5.7645	5.11296
23072032	2.90077	4.33378	2.60342	2.55722	2.65923	3.65107	3.67688	2.60123	2.89032	2.50769	2.50315	2.2664	2.57731	2.27624	2.14035	2.53833
23072033	2.41964	4.04421	1.99571	2.25752	2.6974	2.02786	2.18198	2.00029	2.9818	2.13416	3.09897	2.15862	2.93954	2.42958	2.75303	2.7493
23072034	2.8055	2.53471	2.73558	2.59514	2.3453	3.14786	3.18968	3.18813	2.56104	2.22524	3.26668	2.26994	2.83167	3.96726	2.66855	3.57066
23072035	2.99952	1.87911	3.20766	3.51082	3.06966	3.61716	3.34445	3.83433	3.32798	3.12872	3.52204	3.22357	3.5996	3.9056	3.48961	3.28214
23072036	2.97411	3.96038	3.20666	3.13704	3.17125	3.17444	2.95879	3.71172	2.45857	2.99855	2.54447	3.46256	3.0055	2.72548	3.21257	3.12631
23072037	5.6182	5.48794	5.61375	5.50368	5.71497	5.62324	5.39396	5.69225	5.26395	5.58449	5.60039	5.01822	5.76119	5.78683	5.81998	5.64015
23072038	5.27482	4.48841	4.16028	4.66053	4.50239	4.87368	4.75215	4.37321	4.74117	5.27106	5.25005	4.17106	4.89646	5.19025	4.84203	4.76198
23072039	5.0777	3.24747	3.19682	3.32362	3.26083	3.53379	3.57307	3.38502	3.49557	3.44812	3.11983	3.08623	3.27204	3.5454	3.81367	2.95724
23072040	2.44243	3.03074	3.27483	3.0816	2.87023	3.06903	3.03927	2.70551	2.63917	2.52323	3.04326	2.60517	2.37324	3.06899	2.71216	2.72494
23072041	4.272	4.45219	2.86978	3.22554	3.49847	4.16342	3.64884	3.84697	3.994	3.26399	3.73507	3.19169	3.82123	3.8867	3.33472	3.32948
23072042	6.87355	6.37959	6.16459	6.35674	5.79055	6.56262	6.30869	6.2213	6.30164	5.82275	6.36115	6.73744	6.62737	6.5846	6.39246	6.16057
23072043	4.82917	4.7499	3.57053	4.06879	3.7611	4.28107	3.40553	4.23004	4.44433	3.65229	4.32179	4.31269	3.93361	4.25433	3.73607	4.19767
23072044	4.45053	4.25879	4.00632	4.5077	4.78089	4.92108	4.54168	4.23175	4.25117	4.07214	4.94963	4.16871	4.76764	5.05601	4.08507	4.51818
23072045	4.73961	6.14975	5.48612	5.29666	5.09712	4.75902	5.24752	5.02358	5.87694	4.96029	5.19181	5.49427	5.2999	5.34273	5.31545	4.87804
23072046	2.56241	3.9879	2.49439	2.22034	2.39137	2.56104	2.49927	2.53015	2.10476	2.34596	2.85421	2.0783	2.58863	3.20471	2.39832	2.39053
23072047	5.26701	4.36202	4.9621	4.91613	4.54778	4.92461	5.42662	4.50891	5.21742	4.63996	5.44919	4.90012	5.07384	4.94848	4.49536	5.24755
23072048	4.12055	3.81743	4.08187	3.67498	3.72348	4.3564	4.272	3.85099	4.68728	3.66353	3.74481	4.29867	4.22319	3.38504	3.88526	3.29856
23072049	2.49491	2.63033	2.92131	3.31472	3.15533	2.90745	3.07043	3.44331	3.38719	3.23141	2.98132	3.13993	2.91608	3.25376	3.36934	3.19372
23072050	3.67925	2.97291	2.48172	2.12337	2.06523	3.27886	2.66013	2.85665	2.64511	2.58752	2.3171	2.18751	2.49225	3.29208	2.67769	3.12889
23072051	3.06487	4.78994	3.35901	3.60983	3.48055	2.91528	3.47403	4.12589	2.64155	3.42017	3.82755	4.93955	3.80897	4.41529	2.99704	3.57177
23072052	5.45405	5.5054	5.51046	5.50197	5.3398	4.86157	5.667	5.63484	5.83931	5.74509	5.74983	5.89184	5.4093	5.34201	5.63466	5.46022
23072053	4.51368	4.89413	5.38704	5.11775	5.04919	5.02039	5.01564	4.99554	5.05678	5.2609	5.54241	4.96331	5.65463	5.68716	5.04226	4.87145
23072054	3.64342	2.72962	2.30723	2.20409	2.49394	3.26506	3.28125	1.99626	2.55199	2.2614	2.4774	2.36145	2.17568	2.50521	2.21926	2.67852
23072055	4.2545	5.29276	4.03522	4.2127	3.6602	4.37108	4.72974	3.97987	4.59194	3.69986	4.52416	4.46366	3.80718	3.4994	4.24779	4.00041
23072056	1.88759	3.08161	2.75689	2.05781	1.59078	1.67093	1.75433	2.04339	2.26023	2.35699	1.57065	2.93496	1.82085	2.05044	2.53978	1.96248
23072057	2.44738	2.44255	1.79919	1.95283	1.53412	2.22812	2.31116	2.37905	1.80971	1.8814	1.69958	1.91525	2.0303	2.20622	1.64261	2.02739
23072058	4.39319	3.75346	4.36111	4.55803	3.82197	4.70773	4.97873	4.66915	4.20092	4.18359	4.56758	4.0177	4.44042	4.43872	4.05291	4.78743
23072059	2.98003	4.65509	1.84907	2.17437	1.99811	2.33494	1.94731	2.18482	2.01313	1.73316	2.7324	1.70974	2.49417	2.01523	1.97406	2.05124
23072060	5.74711	6.53353	4.27873	4.82834	4.64971	5.70555	4.55007	4.72811	5.24935	4.43306	5.22319	3.63626	4.57121	5.06804	4.74828	4.9135
23072061	2.40254	3.4411	2.41059	2.30123	2.79015	2.4505	2.27343	2.47976	2.5681	2.44032	2.43673	2.16024	2.84247	1.89286	2.44177	2.00637
23072062	2.6553	2.98681	3.03939	2.75593	3.05547	3.00104	2.83625	2.77757	3.22678	2.93911	2.96547	3.15335	3.2036	3.4189	2.641	2.84231
23072063	3.84927	5.77765	3.84153	3.79144	3.76092	3.79232	4.31532	4.44763	3.51042	3.67019	4.52217	4.12765	4.06814	4.09035	3.42615	4.02659
23072064	2.587	4.08343	2.65876	2.57615	2.92497	3.22483	2.66034	2.92134	2.83539	2.94506	2.86659	2.9398	2.51605	2.9134	3.08952	2.68127
23072065	2.22459	3.83062	3.00663	2.65748	2.41913	2.34776	2.76159	2.47267	2.58884	2.83229	3.31417	2.65917	3.19712	2.98857	2.89754	2.95802
23072066	4.74218	4.33306	3.5466	4.08735	3.85132	4.88301	3.91941	4.0506	4.21093	4.66199	4.84691	4.22786	4.46735	4.9753	4.90297	4.35617
23072067	3.28818	3.89955	3.00823	2.27548	2.78134	4.07564	2.92276	2.95776	2.3986	2.59357	3.07281	2.36375	3.16387	3.46064	3.12051	3.28799
23072068	1.66254	2.34992	2.33907	3.35634	2.32854	2.17072	2.00358	3.00499	1.38093	2.24985	2.00376	2.50048	2.03759	2.36231	2.57619	1.89067
23072069	3.28715	3.84446	2.24326	2.30758	2.82309	3.75418	2.58824	2.92291	3.27568	2.24627	3.05515	2.38941	2.72293	3.33558	2.51898	2.6727
23072070	4.73303	3.24865	2.98832	2.82205	3.12408	3.21321	3.56675	3.14729	3.50003	2.85741	3.44733	2.62912	3.71136	3.32252	3.40271	3.07737
23072071	3.87431	3.3716	2.99195	2.90833	3.72809	3.51404	3.80764	3.56548	3.65546	3.21747	3.75533	2.9133	3.26285	3.42666	3.22177	3.47713
23072072	2.97381	3.10398	3.07798	2.95979	2.77918	3.18362	3.18157	3.14149	3.15121	3.07503	3.56804	2.79722	3.71701	3.19938	3.04687	3.12042
23072073	3.83112	2.62414	1.98798	2.79058	2.12279	2.79114	2.95311	2.93804	2.567	2.30222	2.65735	2.42675	3.41267	2.33492	2.51669	2.39744
23072074	3.92438	4.07313	4.17842	4.17017	4.18182	5.21156	4.44528	4.45047	4.38345	4.72083	4.35062	3.98134	4.75167	5.17515	4.35128	4.73625
23072075	2.26255	2.52024	1.73333	1.93197	1.66842	2.35181	2.16091	2.0492	1.66737	1.76156	2.08349	1.63981	2.20412	2.08422	1.77024	1.94317
23072076	4.55922	4.21535	3.07601	3.3513	3.55646	4.2435	4.31099	3.80615	3.28121	3.71011	4.23345	3.01586	4.46044	4.08956	4.01911	3.80942
23072077	3.15809	2.67535	1.97515	2.33406	2.45286	3.0881	2.23801	2.53942	2.14358	2.66607	2.70001	2.19348	2.96453	2.99563	2.91249	2.63149
23072078	5.31855	4.31096	4.44605	4.04582	3.906	5.03753	4.25602	3.80606	4.54844	3.94252	4.12413	4.06174	4.86546	4.70839	4.48563	4.74357
23072079	2.5235	2.42808	2.18203	2.68088	2.32138	2.5467	2.75899	2.65133	1.97224	2.35826	1.94478	2.77609	2.23899	2.63715	2.45381	2.54396
23072080	3.14185	2.78518	2.61631	3.06974	3.0559	3.4411	3.62914	2.92867	2.77854	2.88429	3.3879	2.95906	3.10862	2.96888	2.95479	3.01071
23072081	3.7099	3.77282	2.59792	3.28553	2.8467	3.76808	3.24461	2.87089	2.74732	2.82182	3.48339	2.58776	3.16101	3.61902	3.30954	3.04715
23072082	3.79634	4.79006	2.56919	3.27053	3.52953	3.68614	3.43369	2.60343	3.25804	3.18854	3.75181	2.66481	3.83257	3.93215	2.73354	3.3043
23072083	4.32938	3.53137	3.44621	3.58441	3.62431	3.83329	4.0351	3.34752	3.55326	3.51667	3.5974	3.7635	3.08602	4.19945	3.50083	3.79873
23072084	3.20123	2.09967	2.35373	2.37291	2.36037	3.23119	2.21894	3.04913	2.06858	2.14054	2.89945	1.93339	2.23423	2.23838	2.96585	3.03362
23072085	3.85626	2.77085	3.76897	3.72494	3.69753	3.97788	4.36292	3.95236	3.68109	3.72033	4.1436	3.74597	4.24821	4.4698	3.79233	4.34062
23072086	2.4611	2.92003	1.70292	2.08781	1.94631	2.58713	2.03062	2.37371	2.07921	1.97771	2.54834	1.78169	1.93416	2.08671	2.01164	2.22329
23072087	2.97698	3.76562	2.92938	3.02477	2.8872	4.11029	3.42613	3.76591	3.85553	2.90254	2.73642	3.09031	2.96245	3.97498	3.0641	3.21583
23072088	3.36004	2.62698	2.99059	3.02909	3.11735	2.97233	3.1379	3.13065	3.15392	3.41621	2.99896	2.90844	3.30634	3.30775	3.29319	3.35552
23072089	3.39879	2.7235	2.32962	2.44883	2.58455	3.98116	3.1926	2.76044	2.38205	2.65749	2.53905	2.77555	2.61149	2.96578	2.80197	2.68207
23072090	3.50997	4.01908	2.16616	3.00676	3.13038	3.03158	2.58033	2.77284	3.14822	2.67871	2.65004	3.16311	2.90945	3.96887	3.06651	2.56295
23072091	4.3115	2.83603	3.02795	3.37842	3.26714	4.34061	3.55088	3.15552	2.90758	3.03262	2.69345	3.58827	3.79612	3.23357	3.39692	3.61736
23072092	3.94907	4.56386	4.04097	4.35588	4.95506	5.04715	5.1123	5.23176	4.40149	4.48453	4.68989	4.46003	5.0762	4.74897	4.9527	4.3881
23072093	3.33635	3.18463	2.93947	3.36167	3.58736	3.42496	3.17156	3.60092	2.81329	3.0374	2.90082	3.14746	3.58588	3.64544	3.77899	3.08038
23072094	3.14499	3.40774	3.07781	3.28692	3.05701	3.0899	3.16249	3.57068	3.25783	3.35765	3.02051	3.50325	3.72171	3.2768	3.33289	3.43456
23072095	3.98049	3.80265	2.47379	2.74101	3.0564	3.61427	3.25903	2.86567	2.92919	2.32013	2.77747	2.86081	2.94082	3.63691	2.82505	3.06975
23072096	4.54809	3.25366	3.61607	3.37943	3.39649	4.40069	3.84845	3.62402	3.55799	2.78226	3.82267	3.23045	3.81535	3.90666	3.5935	3.45788
23072097	3.22866	3.13139	2.55593	2.56169	2.3806	3.35404	2.4768	2.37934	2.43314	2.41821	2.46126	2.65903	2.48826	2.43489	2.79343	2.18615
23072098	3.69572	3.11537	2.81498	3.39442	3.27635	3.85776	3.49803	3.44169	2.97443	2.69155	3.40175	2.95016	2.65532	3.10376	2.70848	3.2338
23072099	3.27244	2.72619	3.08141	3.02962	3.06556	3.75589	2.83275	3.22298	2.28462	2.78706	3.17198	2.71343	2.58111	2.77736	3.24299	3.60185
23072100	3.49775	3.2882	3.81218	2.79022	3.69267	3.86395	3.50626	3.73878	2.99426	2.67311	3.79889	2.83843	3.80605	3.69107	3.47562	4.15798
23072101	2.48205	2.44756	1.81683	2.10443	1.71817	1.98008	1.65413	2.14245	1.68121	1.85263	1.8547	1.97434	2.00201	2.02871	1.86752	1.98377
23072102	2.83651	2.35108	2.19361	2.21527	2.45944	2.86064	2.27903	2.71352	1.94579	2.23622	2.3122	2.38569	2.80176	2.35543	2.43097	2.4777
23072103	2.64462	3.28652	2.32551	2.51443	2.23246	3.38087	2.40452	2.8444	2.4645	2.20714	1.94298	2.5863	2.11441	3.22911	2.34047	2.50691
23072104	4.24851	4.12027	3.30188	2.84582	3.59269	3.94243	2.89866	2.96342	2.71992	3.27223	3.47763	3.28388	3.2177	3.67426	3.3836	2.6352
23072105	3.64488	2.96792	3.77466	3.67385	4.08691	3.93166	3.64471	4.5766	4.02975	3.42783	3.93132	3.69737	3.79181	3.90647	4.14617	3.62504
23072106	3.18232	2.76092	2.47959	3.04018	2.8837	3.06894	3.11806	2.69885	2.63863	2.62854	2.49623	2.58673	2.58936	2.82967	2.44792	2.47389
23072107	3.13697	3.80768	2.57397	2.43225	2.76178	3.44388	2.454	2.51758	2.19117	2.41852	2.64827	2.74929	2.60926	3.30024	2.59557	2.14183
23072108	3.95933	3.53603	3.36235	3.21215	3.1528	3.48643	3.55333	3.17581	2.80459	3.05827	2.95361	2.92237	2.97231	3.39512	2.99675	2.60335
23072109	3.28826	3.34716	2.64509	2.80004	2.87659	3.12118	3.24899	2.69416	3.33866	3.00294	2.67437	2.69669	2.55343	2.88757	2.9182	2.66489
23072110	3.30583	3.50449	3.26181	3.36965	3.57599	3.94406	3.97091	3.93096	3.31067	3.54737	3.26067	3.16882	3.64534	4.09003	4.03462	3.53954
23072111	2.75339	4.21501	2.69277	2.77593	3.22691	3.36855	3.65225	2.4684	2.98941	2.78353	3.38103	3.00703	2.92515	2.89735	3.13524	2.83307
23072112	2.59007	2.8269	1.97155	2.93556	2.43889	3.69019	3.41467	3.0594	2.365	2.69962	2.44938	2.3655	2.81586	2.99298	2.4674	2.66129
23072113	3.6814	2.57027	2.26008	2.53657	2.43816	3.28652	2.24237	2.47735	2.01073	2.41177	2.73595	1.99279	2.0596	2.76285	2.57058	2.93056
23072114	3.40931	3.57068	2.0929	2.40051	2.08484	3.34979	2.59458	2.68985	2.32191	2.12075	2.47081	2.33395	2.05438	2.71617	3.03758	2.90434
23072115	3.01163	3.9164	2.99127	3.01095	3.02122	3.85903	3.12999	2.71192	2.98186	2.75427	3.6221	2.50497	3.26	3.01569	3.2053	3.26279
23072116	3.46768	2.8411	1.76845	2.12769	1.80274	1.99712	2.03948	2.15479	1.7705	2.27677	2.11713	1.92732	2.33823	2.80916	1.86667	1.9118
23072117	3.1926	2.76929	2.43599	2.68169	2.43699	2.90122	2.46028	2.34901	2.29437	2.45316	2.93642	2.52414	2.70622	3.04243	2.45107	2.02065
23072118	2.182	2.55139	2.22434	2.3713	2.14109	3.38956	2.1553	2.55138	2.27269	1.9338	1.74505	2.36916	2.03493	3.06584	2.25929	2.84558
23072119	2.99001	3.19549	2.494	2.56537	2.85291	2.54264	2.27661	2.48121	2.70314	2.42798	2.41335	2.24486	2.80686	3.15202	2.5193	2.63663
23072120	2.18523	2.27246	1.72392	2.18612	2.32796	3.17284	2.47434	2.19092	1.85849	2.02969	2.06452	2.24019	2.63973	2.47601	2.35909	2.19798
23072121	5.75247	3.94526	4.11684	4.38399	4.11587	5.10906	4.66027	4.73518	3.85629	4.10208	4.44784	4.35753	4.64481	4.80964	4.48083	4.53179
23072122	4.68524	3.39508	4.13492	4.59646	4.7039	5.26343	5.04375	5.02769	4.34995	4.40172	4.64973	4.36728	4.99045	4.19384	4.72598	4.32999
23072123	3.76479	3.23755	3.04142	3.38889	3.23038	3.41721	3.53138	3.34142	3.27237	3.35174	3.2006	3.13454	3.41864	3.75678	3.14728	3.56438
23072124	3.72563	4.55654	2.71788	2.88202	3.07986	2.88199	2.89045	3.02592	2.86773	2.82514	2.75074	2.44994	2.97056	3.94696	2.79388	2.25048
23072125	3.42761	3.69989	3.13193	3.54351	3.41442	3.69263	3.20212	3.73873	3.09435	3.42119	3.09079	3.29367	3.4578	3.71112	3.5312	3.12648
23072126	4.03928	2.78333	2.53233	2.74015	2.40169	3.07343	3.23312	2.59326	2.74808	2.70755	2.48078	2.42256	2.65634	3.19047	2.50503	2.81516
23072127	4.75625	3.59682	3.39283	3.69093	3.59079	3.92923	4.14299	3.52305	4.13863	3.38142	3.82118	3.93282	4.13556	3.70316	3.90714	4.14567
23072128	3.29919	2.7711	3.17667	3.23548	2.98859	4.55251	3.1759	3.52286	3.02069	3.54629	2.8764	3.11335	3.284	3.94814	3.3047	3.4453
23072129	4.33514	3.76788	3.10968	3.70248	3.8423	4.44003	3.97325	3.70001	3.98379	3.71954	4.11079	3.37938	4.22457	4.02351	3.7801	4.03342
23072130	2.08858	2.16141	1.86114	1.82294	2.41337	2.2137	2.18926	2.12757	1.55818	1.50529	2.12271	1.43617	2.05896	2.045	1.86223	1.70049
23072131	4.8273	4.45006	3.88254	3.81202	3.89473	4.15516	3.70511	5.01349	3.60886	3.95616	4.14334	3.78938	4.44738	4.40206	4.32178	4.38268
23072132	5.47873	4.61659	4.3391	4.84857	4.43519	5.4155	5.31556	5.54086	4.60726	4.64539	4.72399	4.55944	4.94674	5.2791	4.72723	4.73706
23072133	2.40199	2.81932	2.71043	2.36666	2.50752	2.52229	2.3426	2.93709	2.49925	2.29055	2.35584	2.24613	2.85065	2.68892	2.57204	2.76734
23072134	3.09753	2.75833	1.78024	2.52865	1.80238	2.30723	3.22518	2.31578	2.72752	2.22447	2.66623	2.44487	2.03706	2.10745	2.5879	2.06408
23072135	3.95616	2.53031	2.4	2.56293	2.18875	2.70228	2.42619	2.76512	1.97795	2.25129	2.86716	2.6565	1.73555	2.0612	3.17339	2.82988
23072136	2.37467	3.47877	1.8944	2.31174	2.5988	2.61241	2.2393	2.91798	2.65707	2.33862	2.85337	2.22364	2.34016	2.57248	2.05914	2.13794
23072137	2.78983	4.31928	1.81026	2.29725	1.89537	2.06844	2.4736	1.93921	2.01606	1.83076	2.40408	2.00582	3.2264	2.38843	2.40532	2.03128
23072138	5.94088	5.60149	6.75047	6.66074	6.32678	7.51137	6.53485	6.92098	6.68909	6.6943	6.45419	5.74032	6.81369	6.80451	6.53414	6.77044
23072139	7.07162	6.51723	6.07677	6.19599	6.60966	6.52421	6.6478	6.25368	6.20754	6.58143	6.91072	5.89935	6.71044	6.79999	6.47292	6.68556
23072140	3.46706	2.70214	2.53188	2.68594	2.97399	3.7195	2.92303	2.74907	2.61452	2.84463	3.31946	2.25019	2.80973	2.80641	2.85856	3.166
23072141	2.89725	3.3265	2.83572	3.08042	2.78197	3.93864	2.97424	3.40927	2.88061	2.79976	2.48864	3.43489	2.82997	3.87306	3.02989	2.97072
23072142	4.24851	4.12027	3.30188	2.84582	3.59269	3.94243	2.89866	2.96342	2.71992	3.27223	3.47763	3.28388	3.2177	3.67426	3.3836	2.6352
23072143	4.12351	3.14804	3.80622	3.45969	4.0712	4.02719	3.89004	3.92173	3.77466	3.60697	4.22761	3.5372	4.04443	3.90421	3.68081	3.5296
23072144	3.97208	4.686	2.82695	2.82202	3.14322	2.91282	2.93564	3.02723	2.97443	2.97798	2.97543	2.39171	3.06863	4.04608	3.14701	2.64205
23072145	2.35294	2.90132	2.32489	2.39846	2.61878	3.26449	2.24406	2.58014	2.56128	2.36265	2.43941	2.15672	2.29401	2.57772	2.14261	2.03432
23072146	3.34704	3.67849	2.53559	2.66951	2.68268	2.85236	2.63745	2.76776	2.54046	2.80599	2.96907	2.75659	2.46136	2.91955	2.53498	2.767
23072147	2.88212	1.94188	2.77361	2.71424	2.07755	2.96346	2.76011	2.85176	2.65943	2.30612	2.45931	2.83292	2.50426	2.18432	2.35226	2.19484
23072148	5.5068	4.79064	4.24017	4.37169	4.34734	5.54982	5.03497	5.10906	4.49464	4.40084	5.25081	4.1664	4.96773	5.28736	4.73487	4.79504
23072149	3.22913	3.05791	3.1189	2.18908	2.53523	3.71034	3.42255	3.12669	2.80411	3.39909	3.45994	2.82423	3.07313	3.59267	2.82158	3.42942
23072150	5.72412	5.197	4.00669	4.35133	4.21298	4.88674	4.52542	4.49673	4.18188	4.23518	4.4047	3.70641	4.68049	4.50601	4.62334	4.49021
23072151	3.15721	4.49379	2.9242	2.61966	2.69895	3.90114	3.00368	3.00106	3.00524	2.98956	2.95281	2.94315	3.22969	3.15653	3.10122	3.67175
23072152	3.12935	4.22967	1.87602	1.96899	2.03973	3.4052	2.57484	2.55777	1.98744	2.03468	2.0609	1.9394	2.66645	2.5947	2.49534	2.41765
23072153	2.69812	3.75989	2.44364	2.98872	2.23722	3.26857	3.30831	3.31448	3.20256	2.59477	2.28779	3.04403	2.54859	3.01094	2.82644	2.63729
23072154	3.6814	2.57027	2.26008	2.53657	2.43816	3.28652	2.24237	2.47735	2.01073	2.41177	2.73595	1.99279	2.0596	2.76285	2.57058	2.93056
23072155	5.0443	3.79345	3.40309	3.77288	3.53864	4.84584	4.69474	4.21046	4.58513	3.81404	3.77126	3.49712	4.379	4.17152	4.08688	4.2952
23072156	3.09579	3.67935	3.09816	3.70648	4.03063	3.85001	3.89406	4.37848	3.57219	3.74132	3.91176	3.54053	4.24969	3.88106	4.11356	3.59576
23072157	3.63175	4.00073	3.05916	2.97607	2.75155	3.19355	3.29863	3.14087	3.12722	3.17167	3.23236	2.97936	3.38932	3.59065	3.39894	3.63288
23072158	2.08576	4.01213	1.9302	1.91139	2.15943	1.48253	2.04739	2.11179	2.23246	1.80634	2.04512	2.21659	1.77224	2.0089	1.89933	1.88842
23072159	2.36515	3.21836	2.9556	3.1119	3.05853	3.4011	2.90796	3.5606	2.98462	2.8434	3.11857	2.82049	3.41118	3.26106	3.0459	3.9003
23072160	3.80077	2.44923	2.55455	2.26071	2.61207	3.8181	2.91324	2.90724	2.71029	2.45261	3.03996	2.65621	3.06576	2.87033	2.68218	2.97201
23072161	3.12415	2.74651	2.97735	3.03976	3.17334	3.00613	2.57491	2.81605	2.64192	2.58542	2.76275	2.68146	2.86703	3.30961	3.10011	2.94011
23072162	3.70675	3.24164	2.40204	2.56717	2.96607	2.71967	2.73798	2.5572	2.29828	2.73853	2.40496	2.61776	3.25363	3.08336	2.81478	2.57675
23072163	2.95746	3.6605	2.08838	2.42553	1.74733	2.96657	2.41056	2.76731	2.71538	2.50311	2.49564	2.77311	2.42549	2.73017	2.39972	2.73303
23072164	4.21455	2.77076	2.92493	3.44888	2.92567	4.19201	3.40142	3.12141	2.71522	2.93739	2.729	3.55297	3.82989	3.08023	3.22691	3.34853
23072165	2.84927	2.91473	2.82743	2.70061	2.73797	2.52105	2.27274	2.76098	2.98419	2.88615	2.53878	2.55597	2.52555	2.80677	3.07879	2.57844
23072166	4.2298	3.83178	3.36665	3.79193	3.49872	4.9384	4.31649	4.0158	3.52678	3.64134	3.9023	3.65369	3.8309	4.23903	3.91615	3.81985
23072167	3.84625	2.87778	2.8985	3.18983	2.87761	4.3203	3.63359	3.50305	2.86752	2.93723	3.33815	3.36858	3.19047	3.78544	3.53301	3.54475
23072168	2.4095	2.5528	1.74658	2.11352	2.46297	1.9554	2.11869	2.15478	1.95816	1.99765	1.84572	2.27112	2.49	2.32757	2.30308	2.0017
23072169	3.6156	2.63784	2.40261	2.38501	2.55357	2.8404	2.34964	2.52184	2.18877	2.88826	2.98795	2.48242	2.36013	3.60727	2.8662	3.49209
23072170	3.24161	2.75611	2.96634	3.32911	3.20087	3.13934	3.26785	3.39479	3.95509	2.83821	2.94338	3.18688	3.69671	3.66182	2.99246	3.21354
23072171	3.70408	4.07689	2.39438	2.42493	2.73727	3.23319	2.35754	2.08057	2.29583	2.43462	2.74305	1.87393	2.42572	3.16841	2.87999	2.99759
23072172	3.20509	3.97023	2.47722	2.72137	2.42581	3.15724	2.32687	2.97342	3.14186	2.59234	2.58486	2.16803	3.43565	3.48668	3.45836	3.01264
23072173	3.02116	2.56782	2.38048	2.19943	2.4362	3.55837	2.1803	2.12062	2.86791	2.18763	2.38594	2.18878	2.14054	2.42445	2.29775	2.78123
23072174	3.47361	4.34249	2.915	2.60886	2.8388	3.96442	3.08726	2.62691	2.79591	2.70083	3.05925	2.31888	3.24841	3.46734	2.94422	3.3003
23072175	2.95223	3.67987	2.95601	3.23824	3.21349	2.97259	3.67828	2.74799	3.19501	2.64226	2.98572	2.83117	3.04965	3.08989	3.33102	3.04354
23072176	5.37214	4.77988	4.59922	4.93329	4.89992	5.15925	5.05214	5.18066	4.55632	4.71538	4.74613	4.968	4.9702	4.97769	4.91373	5.12134
23072177	2.90996	2.82207	2.65047	2.7573	2.83103	2.6928	2.99611	2.83765	2.67806	2.47013	2.62935	2.37349	2.7318	3.22355	2.72185	3.26
23072178	3.06299	3.04745	2.21358	2.37311	1.97683	3.20479	2.35922	2.51813	2.01567	2.26806	2.8742	2.39021	2.51364	2.45894	2.37306	2.71974
23072179	4.10695	4.11356	2.75032	3.27842	2.97389	3.87423	3.73054	3.41419	3.15631	3.32252	3.48322	2.88098	3.38558	3.53519	2.80466	2.97848
23072180	3.20123	2.09967	2.35373	2.37291	2.36037	3.23119	2.21894	3.04913	2.06858	2.14054	2.89945	1.93339	2.23423	2.23838	2.96585	3.03362
23072181	2.87511	3.82426	2.97278	3.25717	2.86051	3.78057	3.16152	3.7099	3.82624	2.95544	2.6685	3.56633	3.10961	3.94582	3.05829	3.1023
23072182	4.00705	3.37228	3.38621	3.65863	3.57417	4.45959	4.25716	3.99859	3.46356	3.47033	3.6797	3.72138	3.8573	4.07542	3.63957	3.64864
23072183	2.69056	2.80469	2.68029	3.0132	2.5948	3.05286	2.76821	2.85707	3.64034	2.95574	3.33697	2.82994	3.12901	3.13297	2.98012	3.07296
23072184	3.19304	2.62698	3.05852	3.01345	3.16238	3.01844	3.07982	3.13704	3.17557	3.23912	2.9868	2.89448	3.49202	3.34365	3.56277	3.24259
23072185	2.93216	3.54571	2.91721	2.93129	3.09527	2.91583	3.29795	3.06134	3.22983	3.20415	2.92641	2.87002	3.24451	3.39512	3.37339	3.16247
23072186	3.99131	3.17522	2.0565	2.59893	2.34521	2.94968	2.72171	2.57663	3.01818	2.59684	2.72662	2.42002	2.53986	3.01772	2.46466	2.00684
23072187	5.41783	4.14263	3.10232	3.92048	4.04361	4.25594	4.49077	3.9562	4.16611	3.91529	3.93893	3.177	4.2537	3.97239	3.78667	4.31545
23072188	3.6041	2.7563	2.22016	2.60827	2.97172	3.77611	2.74149	2.55854	2.90399	3.03555	3.12495	2.59112	3.52198	3.52501	2.53137	3.43064
23072189	4.3738	3.56965	2.48342	1.96142	2.41593	2.86578	2.5596	2.79501	2.75787	2.48567	3.15435	2.29914	2.49549	3.10324	2.41978	2.25415
23072190	4.45212	5.14505	2.19143	2.87299	2.38485	4.23151	2.86465	3.10004	2.56232	2.47336	2.47947	2.70847	2.89462	2.91102	2.89418	3.33015
23072191	1.98549	3.16095	1.91617	2.11985	1.93408	2.59904	2.26519	1.89542	2.71472	2.02994	2.56322	1.99186	1.98981	2.72372	2.11908	2.08997
23072192	2.63859	3.09906	2.37088	2.60802	2.50289	2.70103	2.54388	3.08915	2.21616	2.78938	3.01649	2.33822	2.64661	2.87433	2.55834	3.19565
23072193	3.0481	3.29197	2.09783	2.02986	1.80763	2.72887	2.10194	2.26792	2.19981	2.06767	2.40119	1.88847	2.34416	2.76216	2.06696	2.83
23072194	3.5525	2.12853	2.45593	2.4234	2.22019	2.8609	2.59096	2.92429	2.21548	2.3525	2.80424	2.40283	2.07003	2.14551	3.1909	2.92328
23072195	5.69693	4.9419	5.13096	5.03406	5.08119	6.20205	5.03853	5.6335	4.81391	5.43519	5.68833	4.19913	5.80277	5.57833	5.2781	5.38381
23072196	3.3122	2.31849	2.013	2.28364	2.05683	2.97956	2.52478	2.28725	2.43839	2.13935	2.74505	1.71925	2.56463	2.55476	2.18365	1.84551
23072197	3.8239	3.9345	2.81148	2.97582	2.84726	3.90472	2.85416	3.21526	3.47527	2.67957	3.04824	2.77421	3.10056	3.31928	3.05502	3.1008
23072198	2.8662	2.5998	1.78967	1.98074	1.76452	2.50433	1.77465	2.23263	2.06573	1.96328	2.22207	2.16646	2.03778	2.53628	2.01092	1.94367
23072199	2.99017	4.04829	2.93478	3.25265	2.83715	4.06383	3.48934	3.44837	3.17415	2.69897	2.56322	3.53895	2.90481	3.68068	3.12081	3.08846
23072200	3.1817	3.06173	2.66613	2.81886	3.26768	2.93246	2.58045	2.80384	2.56578	2.38465	2.68506	2.36429	3.06035	3.36095	2.76989	3.07584
23072201	2.7446	2.51997	1.96411	2.07082	2.68007	2.58066	2.93607	2.40757	2.33193	2.15428	2.33077	2.52515	2.7583	2.70684	2.57015	2.56084
23072202	4.61431	3.17153	3.40231	3.7829	3.50718	4.42086	4.00054	3.61312	3.24245	3.3201	3.53169	3.96085	3.89957	3.89086	4.22391	3.66308
23072203	2.72571	2.24575	3.20457	3.49401	3.68765	3.45066	3.31242	3.85899	3.07203	3.03688	3.37391	3.17421	3.35577	3.05215	3.63308	3.01514
23072204	2.93627	2.80071	2.76858	2.99296	2.88023	3.17611	2.9394	3.0105	2.64225	2.867	2.60203	2.646	2.95666	3.09405	3.10383	2.95907
23072205	1.73346	2.6555	1.85009	2.14042	1.99112	2.61843	2.67006	2.62548	1.93694	2.19027	1.85374	2.36456	2.09973	2.20932	2.25217	2.2367
23072206	3.18158	4.46408	2.8462	2.52554	3.16808	2.81499	3.05917	2.99067	2.98065	3.09669	2.8027	2.89074	2.98656	4.00322	2.98864	2.55503
23072207	2.98308	2.53019	2.61244	2.28596	3.01162	3.60362	2.80039	2.57138	3.06521	2.59307	2.49053	2.64834	2.39591	3.07058	2.49128	2.48156
23072208	4.71706	4.1721	3.50524	3.59839	3.99668	4.81905	4.05776	4.11994	3.89772	3.78326	3.81158	3.43248	3.86673	4.537	3.77859	4.06597
23072209	3.62829	3.211	2.80177	2.46583	3.03632	2.85009	3.11424	3.02748	2.86441	2.83102	3.26321	2.43069	3.27176	2.50059	2.64769	2.66067
23072210	4.46698	3.99683	2.84071	3.02995	3.33377	4.14357	3.14717	2.23595	3.2622	2.47672	3.78299	2.99182	3.58403	3.01694	3.01531	3.7306
23072211	3.68995	3.23031	2.81078	3.4071	3.5492	3.22358	3.25442	3.47235	3.31161	2.81894	3.23778	2.69046	3.25747	3.00038	3.31361	2.60072
23072212	3.23565	3.64691	2.75453	3.02674	3.00767	3.10369	3.03503	3.13937	3.18692	3.04233	3.17229	2.78583	3.09219	2.99061	2.85215	3.47915
23072213	3.77832	3.98865	2.97146	3.43979	3.19377	4.12712	3.70261	3.80071	3.613	3.03135	3.94658	3.01065	4.03059	3.54867	2.78453	3.42825
23072214	3.33352	3.16569	2.2242	2.69828	2.64874	3.17354	2.79102	2.98414	2.93199	2.73585	2.93189	2.35837	3.26566	3.0811	2.77256	3.61717
23072215	4.1747	3.02523	3.04868	3.01979	2.84808	3.94594	3.1174	3.57586	2.82657	3.15411	3.45427	2.64443	2.76451	2.7677	3.74237	3.54546
23072216	4.5801	4.0619	3.52287	3.68168	3.93209	4.24524	3.59333	3.75917	3.92566	3.90148	3.68537	3.16924	4.08317	4.32356	4.15397	3.83886
23072217	4.15531	3.74694	2.30708	2.98487	3.0927	3.69336	3.39345	3.37761	2.96298	2.82573	3.50839	2.70782	3.5317	3.12607	3.30589	3.29227
23072218	3.61394	3.86434	3.44854	3.66273	3.34558	4.57538	3.78384	4.15973	3.55353	3.25113	2.8903	3.67684	3.41882	4.2166	3.68718	3.71009
23072219	4.24851	4.12027	3.30188	2.84582	3.59269	3.94243	2.89866	2.96342	2.71992	3.27223	3.47763	3.28388	3.2177	3.67426	3.3836	2.6352
23072220	5.12999	3.24984	4.32342	4.29387	4.87406	5.3485	4.75898	4.96469	4.30368	4.32739	4.66568	4.456	5.00361	4.57736	4.88706	4.30095
23072221	3.18232	2.76092	2.47959	3.04018	2.8837	3.06894	3.11806	2.69885	2.63863	2.62854	2.49623	2.58673	2.58936	2.82967	2.44792	2.47389
23072222	4.06318	4.82728	2.80459	2.76513	3.06185	2.86347	2.87216	3.04248	3.06837	2.69903	2.91854	2.47821	2.92534	3.94201	2.87751	2.46839
23072223	3.25922	4.28066	3.06855	3.44255	3.19755	3.6921	3.72807	3.3095	3.27304	3.29231	3.27217	4.02551	3.17329	3.3766	3.0768	2.64615
23072224	2.90633	2.96008	3.08516	2.85318	2.72678	3.27426	3.29351	2.55305	2.67847	2.73488	3.16844	3.12168	2.75219	2.38676	2.6192	2.46569
23072225	2.90856	3.3982	2.43683	2.41276	2.2213	3.37244	3.43714	2.75543	2.89528	2.31768	3.28568	2.42027	2.92932	3.17649	2.59858	2.59436
23072226	4.12083	3.71845	3.47746	4.39926	4.1002	4.85412	4.31491	4.06759	4.21247	3.7948	4.36768	4.34171	4.13245	4.11801	4.12728	4.03571
23072227	3.19372	3.25943	2.70406	2.70989	2.33974	3.06394	2.53141	2.73783	2.46702	2.33165	2.61305	1.89328	2.70685	2.56514	1.97942	2.41235
23072228	2.66314	4.07111	2.75294	2.27564	2.68509	3.16404	3.16086	2.98169	3.06659	2.26201	3.27471	2.56437	2.89863	2.93594	2.52119	3.07407
23072229	2.58232	4.04083	2.71545	2.67747	2.68272	2.96067	2.51179	2.95238	2.78428	2.82899	2.57641	2.52797	2.93702	3.48411	2.64241	3.47518
23072230	2.25438	1.82853	1.27828	1.5203	1.5188	2.47439	2.17232	1.71606	1.73224	1.61303	2.08364	1.49352	1.92698	1.91684	2.17389	1.69184
23072231	3.42476	3.71333	3.11495	3.02623	3.01244	3.10505	3.93159	3.36389	3.96204	2.73627	3.80485	3.25915	3.16913	3.36972	3.16276	3.2516
23072232	2.99744	4.14222	2.34696	2.30659	2.50399	2.64402	2.14955	2.03743	2.35824	2.37012	2.86066	2.06072	2.50755	3.17687	2.39263	2.866
23072233	3.5542	3.03991	2.85458	2.1783	2.65929	3.71349	2.30888	3.40037	3.24925	2.51861	3.13023	2.5772	2.84567	3.48101	2.95769	3.02305
23072234	6.64876	4.5798	4.18004	4.38497	4.7653	6.15804	5.36457	4.43909	4.70614	4.60284	5.20476	4.29206	5.01243	5.5145	4.59759	5.35114
23072235	5.99319	5.1216	4.82484	4.99305	5.01609	6.17647	5.56761	4.7799	5.26604	5.20917	5.20852	4.9358	5.45663	5.7817	4.74528	5.66276
23072236	4.45441	2.79894	4.76542	5.03602	4.79287	4.65294	4.74318	4.83501	4.77527	4.88044	5.09946	4.93904	4.57185	4.1382	4.89902	4.79608
23072237	3.73351	4.37344	3.30961	3.47425	3.58172	3.86952	3.90701	3.69891	4.18908	3.507	4.12463	3.43585	3.52643	4.13216	3.56526	3.92083
23072238	3.1562	3.19435	1.64165	2.88857	2.13495	3.23038	3.39975	2.46856	2.88892	2.01473	2.24917	2.2757	2.38176	1.89121	1.9709	2.06218
23072239	2.44927	3.85122	2.49931	2.58494	2.62368	3.32066	3.12881	3.26563	3.58463	2.53017	2.26117	3.11316	2.46782	3.51815	2.5124	2.64937
23072240	3.50997	4.01908	2.16616	3.00676	3.13038	3.03158	2.58033	2.77284	3.14822	2.67871	2.65004	3.16311	2.90945	3.96887	3.06651	2.56295
23072241	3.42195	2.67154	2.6247	2.70277	2.55585	2.76251	2.88262	3.05754	2.44361	2.54547	3.18566	2.9128	3.01775	3.39512	2.94984	3.35018
23072242	3.4303	2.52897	2.2775	2.48924	2.63015	2.93954	2.38883	2.65308	1.781	2.18211	2.77372	2.12544	2.45371	2.49836	2.64643	2.74276
23072243	4.17688	2.80655	2.92656	3.25058	3.19193	4.25154	3.21911	3.20693	2.78978	3.05648	2.79926	3.49691	3.74786	3.21973	3.21764	3.37984
23072244	5.03506	4.14117	4.0112	4.60752	4.9131	5.32292	4.8083	5.13942	4.10507	4.37852	4.4809	4.29711	5.13709	4.4963	4.62852	4.23599
23072245	5.03425	3.84293	3.80369	3.98275	3.51818	4.6282	4.31408	4.8223	3.67364	4.19788	3.76881	4.40366	4.24718	4.45517	4.00383	4.11985
23072246	3.24188	2.49954	2.59833	2.74676	2.46793	2.98003	3.06267	3.14333	2.35981	2.53772	2.81394	2.42904	2.82358	3.25745	2.85843	2.82979
23072247	3.15149	2.30839	2.043	2.55104	2.45759	3.85091	3.06688	2.29879	2.20395	2.51613	2.67889	2.60438	2.49044	2.88446	2.77304	2.65549
23072248	2.89448	3.02639	1.97234	2.11797	2.21452	2.22391	2.44573	1.99584	2.05776	1.86211	2.13314	2.11506	2.53738	3.07487	2.18061	2.28162
23072249	3.88291	3.38084	3.36669	3.24331	3.47394	3.25344	3.34501	3.57538	3.01318	3.22065	3.79539	2.60473	3.49689	3.13612	3.10606	3.13567
23072250	6.074	7.07447	4.59001	5.00655	5.07581	5.64491	5.15032	5.0916	5.67453	4.75728	5.70377	5.12181	5.17842	5.78096	5.17723	5.08762
23072251	3.32666	3.57993	3.03187	3.13997	3.00071	2.47645	3.05358	2.59621	2.86204	2.81652	3.31897	2.48476	2.91895	3.02457	3.36006	2.68465
23072252	5.55619	6.30676	4.42861	5.26	4.93454	5.76891	5.62049	5.04967	5.17602	4.69544	5.43587	4.93192	5.14297	5.4888	5.11904	5.22196
23072253	5.14991	3.70658	3.86378	3.9686	4.13111	4.48889	3.84091	4.04192	4.65533	3.92564	4.4538	4.58622	4.30693	4.5696	4.40127	4.46677
23072254	4.81748	3.388	3.88875	4.08082	4.02671	4.44278	4.57588	4.42236	4.22122	3.95792	4.45569	4.43579	4.18698	4.78697	4.33533	4.3632
23072255	4.22007	3.85937	3.15815	3.50303	2.81265	3.86428	3.83801	3.57132	3.54348	3.36304	4.07168	3.3278	3.84582	3.93623	3.66447	3.56383
23072256	4.10955	2.96089	2.55849	2.61876	2.6493	3.00465	2.52257	2.89313	2.12577	2.36751	2.83927	2.45611	1.82998	2.14121	3.15283	2.97657
23072257	2.11355	2.08279	2.29655	2.57591	2.28368	2.32886	2.12575	2.90237	2.37493	2.52149	1.99409	2.04359	2.21917	2.25492	2.61029	2.96841
23072258	5.19412	4.50788	3.23217	3.73769	3.56375	5.30796	4.31733	3.69862	3.69478	3.79004	3.71587	3.33307	4.09477	4.62527	3.77393	3.25399
23072259	4.74532	3.09656	3.36688	3.41108	2.59587	4.69204	3.75987	3.67855	3.21269	2.80659	2.95057	2.53251	3.10697	3.91937	3.54593	3.48301
23072260	3.74514	4.15024	3.4407	3.18942	2.97195	4.22524	3.80893	3.62759	2.96565	3.93402	3.84009	3.50316	3.16035	3.11538	3.6315	3.80092
23072261	2.55059	3.53616	2.50499	2.89524	2.23151	3.57884	2.55479	2.78993	3.15955	2.43473	2.13199	2.84522	2.44997	3.16526	2.53156	2.65059
23072262	4.24851	4.12027	3.30188	2.84582	3.59269	3.94243	2.89866	2.96342	2.71992	3.27223	3.47763	3.28388	3.2177	3.67426	3.3836	2.6352
23072263	3.5382	2.82817	3.42541	3.62056	3.9086	4.05205	3.80486	4.10432	4.25008	3.5805	4.12599	3.69161	3.85159	3.62601	3.93581	3.61912
23072264	3.76479	3.7714	2.97727	3.39635	3.4568	3.54865	3.68325	3.0089	3.13419	3.20477	2.98422	3.25475	2.9931	3.4866	3.10778	2.98359
23072265	3.29087	4.58843	2.87148	2.85022	3.30315	2.99359	3.1703	3.11063	3.08766	3.09199	2.89319	3.00004	3.12162	4.13829	3.10797	2.42914
23072266	2.77392	1.89153	2.82642	2.67174	2.11042	3.02546	2.74103	2.60065	2.46201	2.26045	2.44023	3.00369	2.45481	2.1146	2.35339	2.17027
23072267	3.65444	3.61817	3.33889	3.30169	3.46886	4.00729	3.29057	3.21197	3.48644	3.47182	3.8806	2.90652	3.96966	4.55936	3.74343	3.72046
23072268	2.30267	2.18079	2.0742	1.86708	2.20511	2.21764	2.72078	2.07762	1.99287	2.33345	2.54966	2.26191	2.44958	2.34078	2.20759	2.8179
23072269	2.93903	2.20741	1.83606	2.16859	2.11338	2.36936	2.76615	2.05568	2.17171	2.00938	2.51672	2.1495	2.43386	2.00846	2.19379	2.02435
23072270	6.11478	6.88637	6.07812	6.29897	6.41692	6.70542	6.43977	6.47285	6.41606	6.43383	6.31273	6.32369	6.30824	6.77219	6.47311	6.3234
23072271	3.46642	3.03096	2.78937	3.06795	3.14882	4.14247	2.96004	3.2844	3.07115	3.04341	3.75244	2.76344	3.48363	3.6323	3.24705	3.25253
23072272	2.69812	3.75989	2.44364	2.98872	2.23722	3.26857	3.30831	3.31448	3.20256	2.59477	2.28779	3.04403	2.54859	3.01094	2.82644	2.63729
23072273	3.30622	3.04168	2.68833	2.95908	3.11765	3.58839	2.73846	3.16889	2.22991	2.79518	2.95438	2.2855	2.78961	3.04811	2.66243	3.19605
23072274	4.29678	3.40518	2.61884	3.17912	2.83974	4.07811	3.63718	3.58118	3.0047	2.94389	3.21678	2.44907	3.38315	3.2936	2.9388	3.17478
23072275	3.91412	4.5579	3.96054	4.43256	4.87517	5.10371	5.12506	4.98643	4.45092	4.54819	4.81431	4.37424	5.15224	4.71552	5.10399	4.44367
23072276	3.1817	3.06173	2.66613	2.81886	3.26768	2.93246	2.58045	2.80384	2.56578	2.38465	2.68506	2.36429	3.06035	3.36095	2.76989	3.07584
23072277	2.98544	3.06441	1.97635	2.53373	2.82767	3.14785	2.69838	2.05344	3.33636	2.38925	2.1434	2.46868	2.9933	2.65547	2.55766	2.24673
23072278	3.72866	3.0696	2.85854	3.00018	2.60397	2.92841	3.13565	3.56775	3.00914	3.35804	3.45371	3.70187	3.16544	3.83314	3.44134	3.64823
23072279	5.75247	3.94526	4.11684	4.38399	4.11587	5.10906	4.66027	4.73518	3.85629	4.10208	4.44784	4.35753	4.64481	4.80964	4.48083	4.53179
23072280	2.82722	3.79331	2.88227	2.65098	2.79916	2.67135	2.34474	2.90857	3.06932	3.25155	2.58863	2.33941	2.48425	2.8488	2.86782	2.62712
23072281	3.11994	1.86081	1.94766	2.09545	2.01832	3.3168	2.82091	2.35314	2.14039	2.2653	2.39677	2.32946	2.43129	2.41555	2.41302	2.27347
23072282	2.85212	2.65548	2.03958	2.36678	2.69362	3.72604	2.20963	2.44666	2.50868	2.42929	2.60644	2.2732	3.21605	2.76338	2.69674	2.48736
23072283	3.08801	2.994	2.03369	2.18822	1.8971	2.39878	2.09187	2.48002	2.54414	2.12952	2.12908	2.14633	2.30402	2.79059	2.02227	2.02718
23072284	3.87926	3.34309	2.0336	2.51382	2.62131	2.94896	2.68091	3.21428	2.58212	2.9834	3.49744	2.55885	2.84236	3.04867	3.12038	2.97174
23072285	4.37917	3.98121	3.49616	3.40462	3.39582	3.73315	3.51642	3.38352	3.66693	3.25792	3.75951	3.56858	3.3969	3.59809	3.48425	3.02023
23072286	2.6257	2.93085	2.66443	2.62074	2.75351	2.5942	2.69115	2.98092	2.9563	2.38843	2.97218	2.55142	2.35232	2.30162	2.97139	2.11696
23072287	4.84299	4.67573	4.14441	4.07891	3.809	4.68861	4.29135	4.34041	3.78775	3.99039	3.76714	4.50839	4.16664	4.36856	4.248	4.69567
23072288	4.08383	2.2851	2.63824	2.62135	2.62824	2.67923	2.12623	2.91656	2.53437	3.03897	2.59781	2.59772	2.69583	2.67736	3.05609	2.63078
23072289	4.43842	3.8888	3.90797	4.50689	4.08392	5.13042	4.62179	4.87728	4.29394	4.10546	4.80878	4.48402	4.63952	5.13724	4.11336	4.44138
23072290	4.14201	3.83153	3.13957	3.25085	2.7239	4.32241	3.29997	4.12656	3.52877	3.58468	3.9302	3.07947	4.21732	4.60135	3.59831	4.22382
23072291	4.25056	3.42202	2.39842	2.55492	2.41344	3.5128	2.46244	2.7904	2.17926	2.1895	2.81668	1.96866	1.97477	2.49085	2.95621	2.98295
23072292	4.31857	3.79565	3.98079	3.49578	4.27325	5.00745	4.11479	4.70019	4.57321	4.31034	3.93323	3.89729	4.14299	4.5213	4.56982	4.39125
23072293	3.15026	2.71076	1.93874	2.07942	2.29657	3.2948	2.4109	2.48595	2.1404	2.13659	2.11912	1.86302	2.55678	2.23426	2.44863	2.36193
23072294	3.60203	2.15068	2.06341	2.68363	1.9328	2.86348	2.36857	2.67508	2.3992	2.28666	2.30147	1.9917	2.35392	3.18285	2.53877	2.54741
23072295	3.20212	3.78683	2.925	2.81157	3.13292	3.1255	3.64755	3.58781	3.10734	3.56134	3.64835	2.74381	3.39859	2.96268	3.48681	3.27865
23072296	2.55059	3.53616	2.50499	2.89524	2.23151	3.57884	2.55479	2.78993	3.15955	2.43473	2.13199	2.84522	2.44997	3.16526	2.53156	2.65059
23072297	4.24851	4.12027	3.30188	2.84582	3.59269	3.94243	2.89866	2.96342	2.71992	3.27223	3.47763	3.28388	3.2177	3.67426	3.3836	2.6352
23072298	3.59917	2.28258	3.38553	2.99081	3.25929	3.40161	3.29915	3.62992	3.50982	2.56352	3.32615	2.74568	3.72878	3.39004	3.18719	3.38723
23072299	3.64111	2.88089	3.34173	3.52138	3.57799	3.73732	3.65735	3.31146	3.05777	3.34414	3.21847	3.40501	3.27801	3.49135	3.27245	3.10863
23072300	3.18158	4.46408	2.8462	2.52554	3.16808	2.81499	3.05917	2.99067	2.98065	3.09669	2.8027	2.89074	2.98656	4.00322	2.98864	2.55503
23072301	3.72656	3.09272	2.55517	2.75196	2.47237	3.1436	3.24327	2.68105	3.00456	2.71217	2.36212	2.89812	2.64288	2.83859	2.49963	2.07633
23072302	2.96769	2.23304	3.02037	3.15727	2.46256	3.2598	3.21603	3.11452	2.69367	2.65965	2.83943	3.16658	2.77951	2.40968	3.20797	2.46699
23072303	3.45842	3.93168	3.22376	2.74941	3.25071	3.68387	3.28873	3.48505	2.85725	3.48658	3.41287	2.9351	3.30173	3.28214	3.09074	3.6085
23072304	6.23753	6.0533	5.35427	5.57722	5.55579	5.95879	5.48748	5.88204	5.34975	5.21501	5.91119	4.51977	6.02561	6.0049	5.77551	6.27308
23072305	5.92341	5.98859	3.71889	4.01656	4.28455	4.80188	4.84858	3.62171	4.37076	3.72765	4.44566	3.48429	4.43989	4.27076	4.15745	4.40934
23072306	3.62779	2.93671	2.44411	2.16924	2.33904	2.30188	2.38611	2.25772	3.22413	2.21133	2.30879	2.43261	2.44717	2.95635	2.37754	2.16371
23072307	3.18254	4.15117	2.8575	3.57085	3.3671	3.19126	3.68984	3.31492	3.72167	3.14807	3.77713	3.0377	3.4107	4.02073	3.63498	3.52684
23072308	4.3815	4.82178	2.61209	3.04479	3.57578	4.66229	3.80178	3.59662	3.87164	2.89211	3.18003	3.29422	3.33951	3.43095	3.76261	3.78226
23072309	2.86083	2.88189	3.09994	3.31704	3.03961	3.3907	3.65966	3.32361	3.22842	3.26263	3.59855	3.00319	3.37993	3.32792	3.21109	2.98917
23072310	2.38433	3.39432	3.11886	2.93603	3.1939	3.55148	3.13347	2.70997	3.10577	2.70619	2.75877	2.97151	3.24214	2.99053	3.01865	2.81828
23072311	2.35764	2.83662	1.91989	2.60493	2.35218	3.58051	2.98251	2.93234	2.33764	2.50277	3.03229	2.23141	2.61955	2.82867	2.65506	2.28659
23072312	3.5978	2.79404	2.72261	2.09409	3.15842	3.43816	2.69575	2.85185	2.75406	2.98371	3.48558	2.6521	3.18779	3.37185	2.80234	3.06439
23072313	4.25673	4.20519	2.02301	2.71157	2.6271	2.65691	3.02505	2.31791	2.35198	2.31327	3.06431	2.05134	2.84042	2.92488	2.77517	3.03291
23072314	2.32619	2.08512	1.89753	1.62072	1.64196	2.29849	1.53435	2.18691	2.11221	1.96919	2.28812	1.94643	1.70381	2.59747	1.67135	2.22555
23072315	3.81125	4.18341	2.03123	2.59816	2.57455	2.53686	2.90859	2.31848	2.27815	2.57776	2.78997	2.28099	2.81298	2.63432	2.62988	2.99172
23072316	3.08049	3.22597	2.58142	2.81576	2.95138	3.64101	3.26926	3.17885	3.22289	2.65816	2.89232	2.58008	3.11866	2.58315	2.943	3.09169
23072317	3.50997	4.01908	2.16616	3.00676	3.13038	3.03158	2.58033	2.77284	3.14822	2.67871	2.65004	3.16311	2.90945	3.96887	3.06651	2.56295
23072318	4.12476	2.7123	2.39059	2.69278	2.6696	3.20006	2.51954	2.79586	1.99532	2.40095	2.96897	2.28417	2.61185	2.90552	2.76619	2.73319
23072319	4.3115	2.83603	3.02795	3.37842	3.26714	4.34061	3.55088	3.15552	2.90758	3.03262	2.69345	3.58827	3.79612	3.23357	3.39692	3.61736
23072320	3.20499	2.81179	3.37459	3.7528	3.83281	4.27185	4.07967	4.15976	3.82881	3.60707	4.03056	3.75322	3.78048	3.68146	4.10054	4.23909
23072321	2.51672	3.46595	2.26246	2.45167	2.45922	2.42432	2.68875	2.82458	2.42579	2.47705	2.42245	2.30878	2.63826	2.6463	2.42933	2.54222
23072322	3.53732	2.51169	2.34501	3.10339	3.30124	3.15861	3.42208	3.31763	2.65053	2.9088	3.06322	2.85161	3.28802	3.36467	2.99529	3.0681
23072323	2.99121	3.78664	2.85084	2.84999	2.97774	4.09722	3.47699	3.61969	3.37208	3.00648	2.69385	3.27716	2.74126	4.052	2.93613	3.149
23072324	3.34114	2.33021	2.89882	2.40818	2.71443	3.08854	3.13621	3.25115	2.32086	2.72842	2.79285	2.53883	2.84303	3.2499	3.14745	2.74473
23072325	2.67689	2.19439	1.88955	2.25551	2.49865	3.53158	2.81686	2.32203	2.03553	2.31605	2.46399	2.24216	2.30413	2.67285	2.72427	2.36949
23072326	4.80871	3.71889	3.78372	3.59347	3.40758	4.27445	3.82345	3.87206	3.50922	3.84144	4.1697	3.43209	3.38508	4.46477	4.21732	2.9757
23072327	3.5308	4.18967	3.06253	3.26114	3.2833	3.60285	3.32705	3.11527	3.5414	3.08674	3.39258	2.78303	3.04631	3.80241	3.47226	3.05233
23072328	6.02669	5.1825	3.87255	4.60301	4.50203	5.34001	4.4207	4.86549	4.65849	4.30626	4.55563	4.22382	5.27526	4.99694	4.91692	4.34179
23072329	2.82677	1.62511	2.25688	2.13669	2.53063	3.72867	2.49995	3.22456	2.23281	2.19266	3.02049	2.66779	2.33529	2.74532	2.21476	2.20709
23072330	3.02513	3.80963	2.93516	3.27181	3.49745	3.86181	3.15913	3.2285	3.37023	3.11525	3.06135	3.27333	3.22198	3.72012	3.07802	2.81292
23072331	2.1387	2.14687	2.28813	2.78425	1.94517	3.00843	2.40535	2.96418	2.51756	2.26043	2.41613	2.98693	2.73751	2.54931	2.34526	2.43319
23072332	3.46668	3.35197	2.56276	2.99779	2.46419	2.88299	3.34633	2.73834	3.22034	2.82354	2.52596	2.78566	2.68789	3.60066	2.53019	2.63396
23072333	2.55332	2.50783	2.2585	2.06446	2.35031	2.53753	2.58978	2.62013	2.45798	2.42438	2.43276	2.08907	2.26147	2.15458	2.26504	2.29223
23072334	3.89003	2.07284	2.19576	2.93077	1.97281	2.65539	2.75166	2.60211	2.19354	2.43489	2.24466	2.64694	3.03979	2.66538	2.3491	2.5106
23072335	3.37728	2.64415	2.98779	3.25108	2.32953	3.56719	3.67155	3.34813	3.27275	3.14572	2.63237	2.94974	3.21146	3.46458	2.91996	2.66466
23072336	2.36065	1.82541	2.02651	2.26743	2.53766	2.09201	2.19497	2.48969	3.16016	2.00492	2.14186	2.28726	2.04744	2.04094	2.14153	2.58947
23072337	2.41838	3.71592	1.88104	1.90859	2.2516	2.53753	2.17407	3.05025	2.49736	2.2623	2.05454	2.18159	2.38058	2.79662	2.27389	1.7603
23072338	2.36036	2.05105	2.31811	2.78624	2.7902	3.57519	2.74165	3.7502	2.60026	2.63578	2.73249	3.04985	2.99511	2.76959	2.84042	2.57719
23072339	3.5457	1.93161	3.15286	2.78597	3.50722	3.46237	3.54598	3.81766	3.09613	2.76213	3.54103	3.11398	3.02666	2.85665	3.18479	2.93455
23072340	5.43083	4.1534	4.73021	5.35488	4.41612	5.64372	5.3467	5.76328	4.92418	5.1427	4.68025	5.26619	5.07579	5.36204	5.44654	5.02502
23072341	3.39966	3.30527	3.04095	3.02266	2.65476	3.173	2.86795	2.98195	3.05091	2.86118	3.30937	3.08563	3.12719	3.12296	2.82914	2.86806
23072342	4.0968	2.55208	2.03775	2.74468	2.23724	3.27609	2.5343	2.59704	2.06891	2.25889	2.67592	2.08356	2.29878	2.53723	2.76309	2.69405
23072343	3.59587	2.1442	2.15915	2.58906	2.16423	3.05482	2.89519	2.69176	2.05637	2.36393	2.16305	2.39136	2.57396	2.57542	2.3378	2.57205
23072344	3.87634	2.87589	2.99263	2.72464	2.73755	3.63846	3.12897	2.84054	2.54976	2.81396	2.3328	2.41142	3.02634	3.00097	2.82881	2.79411
23072345	2.60429	2.86695	2.20984	2.19225	1.99735	2.61708	2.32256	2.00128	2.13651	1.73508	2.15733	2.02607	2.63384	3.10446	2.06595	2.07648
23072346	4.16283	4.35134	2.83858	3.52022	3.31697	3.84232	3.3547	3.8682	3.57543	2.92689	4.04256	3.00842	3.8935	4.25487	3.45697	3.72817
23072347	4.59677	4.49836	3.2906	3.59898	3.65116	4.64379	3.93273	2.88256	3.45974	3.00795	4.04303	3.74153	4.25011	3.44372	3.59237	4.17987
23072348	5.16847	5.23168	4.3615	4.24008	4.4337	5.14991	4.24413	4.18588	4.0709	4.29889	3.94844	3.69402	4.66462	4.88344	4.32181	4.44832
23072349	4.43607	4.21921	3.5832	3.80897	3.72249	4.06921	3.50238	4.33629	3.70384	3.61346	3.98153	3.73863	4.48341	3.88361	3.93157	4.32372
23072350	4.75408	3.91604	2.91579	3.40347	3.26332	3.96974	3.83494	3.60587	3.62788	3.27971	4.1115	3.04115	3.39792	4.08487	3.35919	3.46977
23072351	3.60395	2.54458	2.30473	2.47774	2.60635	3.38627	2.30443	2.66757	2.03913	2.4313	2.65866	1.95951	2.35193	2.78239	2.4365	2.9316
23072352	6.12028	5.99374	3.95668	4.89768	4.90666	5.86063	5.07166	5.05612	4.67298	4.72675	5.41183	4.54772	5.6223	5.68336	4.85476	4.79218
23072353	3.25931	3.66145	3.19654	3.78496	3.58472	3.80001	3.61904	3.56784	3.85943	3.25577	3.7447	3.67974	3.71385	3.49693	3.51288	3.01019
23072354	4.33808	3.0974	2.92539	3.53569	2.63169	3.27429	3.45775	3.14876	3.25996	3.79883	3.83851	3.37311	3.813	3.07733	3.31151	3.46854
23072355	3.54831	3.25618	1.83942	2.72229	2.17972	3.05605	2.66632	2.5629	2.29266	2.26022	3.44628	1.98219	2.61762	3.33658	2.38756	2.16254
23072356	2.85005	3.46212	3.19013	3.8841	3.42509	3.42253	3.48948	3.55753	3.70905	3.18863	2.86993	3.64854	3.25686	2.94601	3.17994	2.8415
23072357	2.89725	3.3265	2.83572	3.08042	2.78197	3.93864	2.97424	3.40927	2.88061	2.79976	2.48864	3.43489	2.82997	3.87306	3.02989	2.97072
23072358	4.24851	4.12027	3.30188	2.84582	3.59269	3.94243	2.89866	2.96342	2.71992	3.27223	3.47763	3.28388	3.2177	3.67426	3.3836	2.6352
23072359	4.72133	3.81927	3.83528	4.12552	4.63753	4.64362	4.58158	4.52927	4.64343	4.08676	4.80225	4.15044	4.818	4.53209	4.16512	4.33637
23072360	3.46858	4.15163	2.90459	3.41562	3.10579	3.45524	3.35101	3.02044	2.88066	3.03968	3.01952	2.92395	3.01589	3.17808	2.96933	2.97579
23072361	4.27302	4.75217	2.63102	3.03735	3.14364	3.02829	2.90267	3.08769	3.10971	2.7932	3.18754	2.59098	2.83595	4.04231	2.96514	2.52984
23072362	4.07005	3.68088	3.4875	3.17042	3.20694	3.75991	3.82119	3.07268	3.1988	3.29239	2.81156	3.51442	3.23571	3.37598	3.25454	2.84703
23072363	2.79847	2.07592	2.78781	2.43842	2.12667	2.9238	2.81957	2.42075	2.46644	2.42123	2.51423	2.70468	2.70444	2.33783	2.29591	2.23526
23072364	4.36894	2.79897	3.26744	3.15408	2.89229	3.79095	3.44195	3.6077	2.92857	3.57638	4.21459	3.00387	2.9836	3.84768	3.85541	2.5278
23072365	3.5308	4.18967	3.06253	3.26114	3.2833	3.60285	3.32705	3.11527	3.5414	3.08674	3.39258	2.78303	3.04631	3.80241	3.47226	3.05233
23072366	5.11232	4.31447	3.77295	3.83566	4.16201	4.47648	3.56135	4.06679	4.12084	3.71578	3.84315	3.4868	4.24584	4.30737	4.27677	3.97638
23072367	4.62355	4.18541	2.51769	3.18565	3.37788	3.88242	3.37374	3.8374	3.78464	3.13657	2.99395	2.85266	3.87745	3.79559	2.95726	3.60024
23072368	4.5646	2.4084	2.94292	3.67459	2.88032	3.71104	3.51181	3.49792	2.5173	3.15624	2.90333	3.40569	3.22174	3.26743	2.95402	3.11786
23072369	3.44975	3.68549	2.92551	2.74476	2.8384	2.7357	3.40046	2.77652	3.4762	2.64195	2.89715	2.392	2.77093	3.50107	2.6256	2.86002
23072370	1.92749	2.26261	2.43133	2.68272	2.18652	3.12312	2.64214	3.10263	2.85771	2.37341	2.55414	3.10802	2.85178	2.50732	2.3571	2.57535
23072371	3.13098	2.28061	2.41273	2.65545	2.36546	2.57531	2.64868	2.9819	2.63495	2.63945	2.39149	2.66745	2.61856	3.53284	2.49314	2.49719
23072372	3.28843	2.24364	2.3902	2.75906	1.81988	3.6736	2.95862	2.43857	2.76894	2.31856	2.18107	2.18409	2.90794	2.41189	2.05792	2.21146
23072373	3.69299	2.51259	2.562	3.32231	2.28624	3.45876	3.24973	3.02642	2.4316	2.88162	2.8108	3.06504	3.28529	2.91977	2.69961	2.9018
23072374	3.57983	3.68353	2.92621	3.09536	2.95152	3.83444	3.77732	3.24751	2.96407	3.1494	3.05461	2.59365	3.13061	3.74998	2.98839	3.25719
23072375	3.41866	2.65664	2.84284	2.46407	2.62074	3.69686	2.65954	2.53497	2.29537	2.52328	2.22381	2.33309	3.08942	3.13392	2.68346	2.43733
23072376	2.44198	2.85177	2.07743	1.77904	2.3445	2.51819	2.30778	2.56079	2.5414	2.13093	2.04062	2.14486	2.40566	2.84399	2.07163	1.83838
23072377	2.90355	2.65826	2.38457	2.54887	2.81556	2.87605	2.50098	2.84169	1.95701	2.23387	2.61306	2.02325	2.53243	2.62874	2.26971	3.06234
23072378	3.6523	4.22887	2.45141	2.79812	3.0844	3.6478	3.42168	3.10952	3.5394	2.98984	3.20298	2.77554	3.32318	3.90115	3.11457	2.90095
23072379	7.24691	7.12148	5.63805	5.889	5.99751	6.31743	6.30195	5.89111	6.19188	5.89141	6.37704	5.92402	6.47898	6.31611	5.98083	5.6485
23072380	4.14917	2.09346	2.78226	2.38705	2.43756	3.57591	3.04943	3.18245	3.90839	2.67155	2.70431	2.84332	2.89707	3.24896	2.56873	2.36746
23072381	3.75006	2.54391	2.59167	3.19337	2.2493	3.71847	3.06624	3.005	2.37368	2.69258	2.33949	3.11988	3.11152	2.71632	2.38614	2.80202
23072382	3.70878	2.78763	2.12776	2.26947	2.30163	2.88214	2.11061	2.43569	2.40902	2.32067	2.58371	2.17262	2.55967	2.72346	2.49722	2.41774
23072383	3.38813	2.74156	2.74679	2.60316	2.84819	3.67278	3.06398	2.98082	2.86442	2.50467	2.97215	2.37071	3.08262	3.20703	2.86738	3.33471
23072384	3.74646	3.16883	3.12192	3.09597	2.60939	3.59498	3.17675	3.42389	3.0989	3.05839	3.47014	3.4436	3.18187	3.66869	3.15549	3.66799
23072385	3.35622	1.98653	2.25546	2.91383	2.84375	2.61065	2.63854	3.29365	2.36665	2.59787	3.41772	2.66563	2.95593	3.05831	2.97708	2.75611
23072386	2.53537	3.23797	2.06864	1.92471	2.35591	2.98919	1.96336	2.47579	2.57805	2.36853	2.13894	2.30079	2.52361	2.96571	2.24957	1.83668
23072387	5.6076	4.93801	5.02174	4.97943	5.05779	6.20142	5.2544	5.61625	5.36901	4.73696	5.18758	4.5944	5.42007	5.47698	5.10065	5.17655
23072388	3.71671	3.23468	2.94366	3.11913	2.71508	3.54629	3.17056	3.29866	3.20185	2.89968	3.44038	3.44893	3.15211	3.64484	3.14006	3.66127
23072389	2.64986	2.87273	2.25354	2.49738	2.61668	2.73524	2.31664	2.58719	2.26908	2.38723	2.40973	2.25613	2.23317	2.83434	2.30508	2.20978
23072390	2.56901	2.59783	2.30999	2.7264	2.15425	3.19247	2.72792	3.04053	2.61576	2.18101	2.24305	2.55347	2.47601	2.63286	2.26002	2.43453
23072391	4.33618	3.63826	2.5661	2.80452	1.98909	2.86127	3.01477	2.92	2.95416	2.62432	2.35594	2.03433	2.83254	3.46005	2.51436	2.40379
23072392	4.5455	3.625	2.41078	2.81515	2.68594	2.77691	3.01788	2.70257	2.41005	2.73672	2.98176	2.7211	3.00647	2.67604	2.61076	2.62798
23072393	3.84487	3.18553	2.79622	2.95007	2.91026	3.8855	3.05858	3.03442	3.15562	2.86852	3.09297	2.86883	3.41523	3.70156	3.26201	3.39425
23072394	3.43446	3.62602	2.334	2.65674	2.30021	3.033	2.73185	2.86173	2.38113	2.75349	2.878	2.40045	2.52848	3.24997	2.47705	3.16515
23072395	3.48766	3.64077	3.04446	2.99715	2.9356	3.51443	2.94436	2.99923	3.43414	3.18933	3.65526	3.51148	3.23646	4.19895	3.9387	3.09695
23072396	3.40041	2.537	2.56544	2.77846	2.62028	2.82242	2.29509	2.61462	1.98617	2.33269	2.55619	2.33707	2.40228	2.33326	2.27642	2.58943
23072397	3.5308	4.18967	3.06253	3.26114	3.2833	3.60285	3.32705	3.11527	3.5414	3.08674	3.39258	2.78303	3.04631	3.80241	3.47226	3.05233
23072398	7.24691	7.12148	5.63805	5.889	5.99751	6.31743	6.30195	5.89111	6.19188	5.89141	6.37704	5.92402	6.47898	6.31611	5.98083	5.6485
23072399	3.28779	2.23121	2.79873	2.68628	3.20645	3.38012	3.23704	3.67047	2.71987	2.79863	3.20521	3.12849	3.25433	3.26478	2.82418	2.8515
23072400	3.02513	3.80963	2.93516	3.27181	3.49745	3.86181	3.15913	3.2285	3.37023	3.11525	3.06135	3.27333	3.22198	3.72012	3.07802	2.81292
23072401	2.24093	2.59889	2.33821	2.45624	2.16368	2.83287	2.62177	3.06665	2.62032	2.20162	2.67608	3.19552	2.61825	2.61645	2.4831	2.60109
23072402	3.39775	3.79725	3.05242	3.48429	2.93809	3.67253	3.80338	3.66315	3.54198	3.23404	3.07415	3.35531	3.22772	4.09326	3.10152	3.07201
23072403	3.40938	2.83079	2.88363	3.66375	2.30912	3.86764	3.92649	3.36476	3.11881	3.23477	2.60133	3.24569	3.22763	3.48371	2.90928	2.61576
23072404	4.23251	2.40636	2.52178	3.26941	2.46098	3.0091	3.25262	2.91344	2.42931	2.74819	2.6097	3.1377	2.94086	2.85335	2.65968	2.76227
23072405	2.63591	2.50716	2.28794	2.11182	2.32854	2.53753	2.56914	2.5919	2.53527	2.2995	2.33139	2.27918	2.46886	2.27296	2.22559	2.20346
23072406	3.12934	4.84773	2.73567	2.90457	3.28224	4.07116	3.36703	3.67556	3.61393	3.19384	3.1062	3.13129	3.48516	4.0193	3.04978	2.96268
23072407	3.09066	2.99056	2.37922	2.89962	3.01028	3.07772	2.6532	2.95531	2.08131	2.50067	2.68884	2.2056	2.70082	2.44473	2.54775	3.4395
23072408	3.58584	4.60934	2.65873	2.87635	2.94646	4.24947	3.35128	2.84651	3.67327	2.70615	3.57636	2.46777	3.33025	3.93457	3.2312	2.84243
23072409	7.24691	7.12148	5.63805	5.889	5.99751	6.31743	6.30195	5.89111	6.19188	5.89141	6.37704	5.92402	6.47898	6.31611	5.98083	5.6485
23072410	2.88592	1.85043	2.16164	1.92611	2.38708	3.35675	2.49536	2.57935	1.87505	2.10147	2.45246	2.36538	2.86916	2.33732	2.2267	2.04834
23072411	3.70228	2.25841	2.64641	3.37378	2.69883	3.59213	3.23849	3.52277	2.71005	2.94687	2.86961	3.49439	3.32149	2.82604	2.94289	2.85202
23072412	4.01557	2.65817	2.19055	2.22444	2.56945	2.78851	2.01992	2.407	3.03528	2.40133	2.68251	2.2654	3.0079	2.59725	2.85708	2.36405
23072413	2.72148	3.51647	2.61246	2.60343	2.73105	2.87139	2.17119	2.5026	3.16216	2.58168	2.50931	2.25368	2.62232	3.41885	2.50148	2.67631
23072414	2.22734	2.57425	2.69821	2.79182	2.50957	3.34808	2.98672	3.26292	3.00266	2.67466	3.0351	3.53007	3.19462	2.99077	2.83701	2.87406
23072415	3.13889	2.809	1.69191	2.30276	2.59625	3.19488	2.94796	2.41051	2.22048	2.25457	2.58816	2.38451	2.65616	2.95478	2.65078	2.3524
23072416	4.06242	2.94952	2.30672	2.98156	2.27742	2.90468	2.64014	2.34349	3.29116	2.63054	2.36576	2.5305	2.5174	2.7413	2.37007	2.25684
23072417	3.31799	2.12547	2.65084	2.8562	1.91188	3.59599	2.61787	2.43385	2.59826	2.32174	1.89917	2.54721	2.85737	2.28034	2.18953	2.14883
23072418	2.88811	3.92822	2.60536	2.64	2.61529	3.17137	3.09127	3.01593	3.03092	2.78637	2.44136	2.39041	3.05388	3.08635	2.82212	2.58142
23072419	3.71078	2.99245	2.38512	2.41573	2.51461	2.81784	2.5798	2.47492	3.2656	2.47278	2.44459	2.3618	2.48456	3.10212	2.40112	2.20302
23072420	3.11533	3.80579	2.42636	2.6856	2.79631	3.09485	3.48695	3.03954	3.26573	3.03333	2.83901	2.75473	2.96181	3.1419	2.66371	2.63908
23072421	3.71459	3.40124	2.03753	2.32776	2.37806	2.92869	2.13429	2.70318	2.64977	2.27654	2.23019	1.97712	3.1769	2.97064	2.46417	2.85357
23072422	3.86036	2.41657	2.49327	2.4823	2.30335	3.16651	2.29389	2.51498	1.95933	2.28576	2.57205	2.01716	2.30257	2.7157	2.19286	2.2165
23072423	3.5308	4.18967	3.06253	3.26114	3.2833	3.60285	3.32705	3.11527	3.5414	3.08674	3.39258	2.78303	3.04631	3.80241	3.47226	3.05233
23072424	7.24691	7.12148	5.63805	5.889	5.99751	6.31743	6.30195	5.89111	6.19188	5.89141	6.37704	5.92402	6.47898	6.31611	5.98083	5.6485
23072425	4.56697	2.58786	2.82203	3.94822	2.7759	3.7983	3.90042	3.97268	2.68074	3.32582	3.00622	3.29074	3.34593	3.4834	2.88415	2.88839
23072426	3.35611	2.87757	3.07911	2.4275	2.77116	2.63808	3.35519	2.54746	3.40646	2.53033	2.85389	2.35286	2.75976	3.52624	2.52228	2.68114
23072427	2.23064	2.34903	1.9548	2.65697	1.78027	2.84775	2.25865	2.85578	2.24677	1.82989	1.88618	2.47601	2.22527	2.06969	2.09511	2.14619
23072428	3.31655	3.0886	3.1746	3.6761	3.22233	4.55752	3.81097	3.64774	3.65437	3.43322	3.40402	3.15982	3.62273	4.14159	3.23229	3.2756
23072429	2.93617	2.2446	2.63209	2.501	2.27598	3.25437	2.49382	2.62159	2.44568	2.51699	2.33406	2.31777	3.12014	2.9263	2.56482	2.59893
23072430	3.91296	2.18058	2.32434	3.06202	2.11286	3.0757	2.60054	2.85402	2.28728	2.65485	2.06393	2.56835	2.6324	2.59901	2.39304	2.82018
23072431	2.44803	3.76219	2.10491	1.86776	2.08522	2.92353	2.24573	2.64112	2.52192	2.10985	2.08538	1.90516	2.42262	2.82357	1.96662	1.80398
23072432	2.11333	3.07186	2.02236	2.08628	2.15447	3.08418	2.41192	2.12045	2.27792	2.06202	2.31444	2.42089	2.6524	2.416	2.06216	2.14983
23072433	6.02573	5.21068	5.39066	5.56567	5.29771	5.94866	5.43562	5.60661	5.4742	5.24204	5.51381	5.2787	5.40319	5.47694	5.18455	5.30084
23072434	3.63834	3.78831	3.46599	3.2046	3.46515	4.00321	3.9351	3.27634	4.12479	3.38819	3.9819	2.97741	3.75975	3.49451	3.48584	3.40449
23072435	2.27683	2.91294	2.05491	2.05285	1.91504	2.68838	2.59717	2.18578	2.50683	1.92466	2.28538	1.93256	2.66165	2.54738	2.04422	1.81167
23072436	2.99674	1.9324	2.23278	2.22836	2.21035	2.6602	2.31625	2.95346	2.02	2.16093	2.65378	1.76531	2.38539	1.99511	2.99477	2.86225
23072437	3.3507	2.45987	2.38849	2.59146	2.16877	2.86008	2.55357	2.84124	2.67408	2.59326	2.6411	2.65892	2.8419	3.05543	2.5481	2.94766
23072438	3.33667	2.50041	2.45396	2.65572	2.68105	3.15072	3.15729	2.29137	3.03096	2.7777	3.19772	2.33361	2.70543	3.19129	2.90697	3.04085
23072439	4.96855	4.38534	4.85242	5.082	4.98432	5.94142	4.76128	4.53673	4.84379	4.87971	5.16186	4.5962	5.00116	5.39087	4.84698	5.10014
23072440	2.7092	3.72023	3.21749	3.75231	3.06269	4.14973	3.474	3.71439	2.83888	3.83026	3.58174	3.36737	3.81993	3.59878	3.56255	3.27338
23072441	4.29801	3.38876	3.33882	3.59927	3.13926	3.49588	3.55576	3.52793	3.40965	2.97433	3.41334	3.34257	3.49061	3.63104	3.42823	3.18047
23072442	3.60847	4.62253	3.46603	3.77253	3.1203	4.65575	4.65223	4.32917	4.28246	3.72323	3.99873	3.54857	4.22771	4.12407	3.38358	3.38652
23072443	4.54688	3.23554	3.63471	4.40102	3.77895	4.34621	4.88058	3.88592	3.67365	4.10786	4.0637	3.83294	3.65415	4.3232	4.28225	4.0207
23072444	3.06708	2.80868	2.54511	3.05291	2.82522	3.39912	2.79426	2.72054	2.56525	2.70752	3.00429	2.55818	3.10082	3.12069	2.70939	2.81055
23072445	2.16649	2.26298	2.00405	1.93981	1.99003	1.67771	2.58062	2.52785	2.11411	1.76491	2.26381	2.08801	2.02103	1.91592	1.73614	2.02363
23072446	2.50075	2.68487	2.36255	2.47775	1.98295	2.46741	2.17607	2.48699	2.10622	2.24771	2.24949	2.18805	2.58078	2.49424	2.22211	2.49236
23072447	2.62346	2.48716	2.62845	2.72901	2.51638	2.52085	2.21734	2.89713	2.37102	2.62155	2.93565	2.58801	2.51696	2.82213	2.8212	2.7968
23072448	3.66201	3.62957	2.96367	3.64905	3.57606	3.88113	3.89245	3.7331	2.99612	3.65397	3.53295	2.99687	3.7765	3.65341	3.08801	4.2276
23072449	3.51937	3.94485	3.51555	3.71379	3.36016	4.54229	3.60363	3.90487	3.58977	3.24175	3.63775	4.10496	3.89391	4.13443	3.77566	3.6401
23072450	4.24851	4.12027	3.30188	2.84582	3.59269	3.94243	2.89866	2.96342	2.71992	3.27223	3.47763	3.28388	3.2177	3.67426	3.3836	2.6352
23072451	2.28372	3.21268	2.44982	2.41243	2.55267	3.56449	2.78749	2.29394	3.26625	3.16165	3.5912	2.95322	3.1002	2.81943	2.80975	2.81236
23072452	3.57465	4.19071	2.90901	2.79814	3.41178	2.98933	3.28117	2.99703	2.68173	3.03973	3.08559	3.39884	3.10719	3.77162	3.08422	2.49669
23072453	3.10413	3.18837	2.77746	2.79974	2.948	2.8019	3.05856	2.87062	2.5204	2.92462	2.78771	2.67566	2.8062	2.97473	2.96687	2.98186
23072454	3.49522	3.29081	1.96854	1.85886	2.24382	2.04638	2.42239	1.99089	1.78088	2.11221	2.27622	1.72574	2.1823	2.72951	1.99673	1.94851
23072455	2.64379	3.11692	2.51959	2.63787	2.98928	3.1758	2.56682	3.24744	3.06642	2.94477	3.11521	2.88123	3.54104	2.80769	3.14602	2.80508
23072456	4.27372	3.12848	3.30638	3.60357	2.92008	3.97547	3.66709	3.54106	3.11758	3.17097	3.23399	3.18118	3.01726	3.076	2.86321	2.58455
23072457	3.19984	2.61215	3.08415	3.27813	3.00631	2.87609	3.18502	2.90244	4.01742	3.25984	3.40882	2.85661	3.32065	3.29702	3.64272	3.21949
23072458	2.39742	2.17458	2.26556	2.70739	2.51091	2.70119	3.0451	2.33063	2.47603	2.5676	2.76361	2.69588	2.58605	2.88087	2.42847	2.31709
23072459	2.46808	2.91283	2.37123	2.81383	2.45934	2.41895	2.84794	2.79726	2.42456	2.45003	3.43513	2.2398	2.67061	2.35816	2.58443	2.42745
23072460	1.85701	2.2155	1.84825	1.93142	1.52537	1.99964	1.66466	1.7891	1.96646	1.79181	1.58818	1.81389	1.70884	2.17774	1.8807	1.93245
23072461	3.83908	2.98414	2.519	2.62405	2.76511	3.77543	2.92565	3.39214	3.0415	2.4116	3.35956	2.5667	3.03772	3.40305	2.70162	2.6099
23072462	2.22312	2.66609	2.15887	2.56288	2.31648	2.61346	2.1039	2.36655	2.29474	1.8899	2.74805	2.17953	2.93716	2.56371	2.1786	2.49416
23072463	2.80846	4.15528	2.45575	2.66383	2.75967	3.19914	2.75019	2.76333	2.10781	2.73742	2.65464	2.51226	2.95012	2.69426	2.82639	2.62427
23072464	3.97797	4.8373	3.03197	3.70586	3.59332	4.00295	4.16069	4.61828	3.8932	3.78729	3.90215	3.86372	3.75181	3.62838	3.87166	3.79064
23072465	4.26686	4.85091	3.25553	3.67017	3.76011	3.79532	3.93173	3.71323	3.3927	3.26072	3.72599	3.79038	3.54028	3.69994	3.81912	3.47991
23072466	2.00808	2.75345	1.84948	2.28928	1.94031	2.49553	2.28628	2.15199	2.2182	2.34464	2.45649	2.06684	2.17028	2.64833	2.16753	2.38685
23072467	3.33713	3.13753	2.35304	2.40649	2.7589	1.92357	2.65795	3.04177	2.41399	2.54668	2.90601	2.23021	3.21925	2.70419	2.83206	2.6016
23072468	2.97269	4.40881	2.98016	2.55448	2.79	2.60975	2.86963	3.26538	3.45179	2.75149	3.41305	2.6201	2.74917	3.94715	2.70732	2.94253
23072469	4.07085	2.92388	2.43378	2.57734	2.37141	3.00465	2.49575	2.93154	2.08435	2.47636	2.84999	2.42576	1.91059	2.1676	3.09768	2.96767
23072470	3.52349	3.87208	3.4545	3.7581	3.37248	4.48422	3.6189	4.03354	3.49208	3.22569	3.07511	4.06114	3.41643	4.36354	3.82772	3.59381
23072471	4.24851	4.12027	3.30188	2.84582	3.59269	3.94243	2.89866	2.96342	2.71992	3.27223	3.47763	3.28388	3.2177	3.67426	3.3836	2.6352
23072472	4.04627	3.64571	4.11507	4.32024	4.56314	5.04715	4.91469	4.93861	5.0859	4.42993	4.88942	4.55806	4.73751	4.45676	4.77003	4.62569
23072473	3.72118	3.10039	3.26689	3.56373	3.43309	3.76808	3.67867	3.44351	3.11936	3.36734	3.34058	3.31389	3.33429	3.56254	3.29699	3.30042
23072474	3.98828	5.01874	2.98655	2.69609	3.45308	2.90514	3.19395	3.18003	3.35842	3.10269	3.09606	3.13268	3.15997	4.20154	3.28268	2.59532
23072475	3.66034	2.90611	3.43811	3.43809	3.41499	3.92662	3.74976	3.52244	3.0294	3.45211	3.36391	3.6038	3.53859	3.44423	3.46271	3.052
23072476	2.743	2.18453	2.764	2.66062	2.38055	3.22922	2.97111	2.64191	2.40709	2.56726	2.54248	2.8154	2.82495	2.47467	2.68238	2.40288
23072477	3.51817	3.17464	3.22988	3.66958	3.34612	3.64475	3.64702	4.16455	3.50678	3.56488	4.31858	3.36476	3.92516	3.85155	3.54976	3.22479
23072478	2.76327	3.61191	2.51727	3.15388	3.0233	3.07256	3.6233	3.031	2.9055	3.08489	3.05049	2.4064	2.8529	2.62691	2.73204	2.86042
23072479	2.69855	2.74009	2.08737	2.64855	2.3808	2.43412	2.9743	2.46631	2.28846	2.80403	2.77456	2.3053	2.28146	2.76233	2.61378	2.57679
23072480	2.62379	2.72616	2.58998	2.44463	2.74077	2.70674	2.65119	2.15353	2.45731	2.16081	2.53676	2.4239	2.16529	1.98882	2.32775	2.4995
23072481	3.51926	3.94647	2.55417	2.599	2.84691	3.42275	3.35376	3.57242	3.11588	2.77686	3.50594	2.73267	3.04476	3.47236	3.19891	3.4695
23072482	2.67205	3.03872	1.85256	1.87398	2.14165	2.0405	2.30985	2.10697	2.16049	2.0099	2.91941	1.89518	2.19759	2.57712	2.26386	2.03231
23072483	4.30425	2.76681	2.81143	2.79687	2.9616	2.84631	2.39586	3.51033	3.04425	3.09116	3.16946	3.0522	2.73643	3.60245	3.05956	3.34856
23072484	3.07577	3.43701	2.30881	2.6373	2.3115	2.65047	2.48323	3.3527	2.55404	2.44362	2.39551	2.45899	2.70012	2.83628	2.87153	2.70727
23072485	3.67435	2.59706	2.9006	2.80496	2.83103	3.7043	2.96106	3.57823	2.54092	2.83061	3.3153	2.3361	3.03843	2.68505	3.54407	3.48425
23072486	4.68524	3.39508	4.13492	4.59646	4.7039	5.26343	5.04375	5.02769	4.34995	4.40172	4.64973	4.36728	4.99045	4.19384	4.72598	4.32999
23072487	4.65319	3.43593	2.8927	3.03845	3.32188	4.00901	3.32392	4.14993	3.74598	3.33407	3.38524	3.33718	3.43679	3.92454	3.98041	3.57314
23072488	2.53817	2.79835	1.9467	2.52808	2.19425	2.77418	2.22655	1.99111	2.17361	1.99645	2.27657	2.07063	2.17514	2.23603	2.20602	2.28018
23072489	2.28046	2.98414	1.8627	2.00632	1.90438	2.60718	2.25175	1.99604	2.04879	1.81487	2.44544	1.82251	2.0549	1.97335	2.04184	1.86733
23072490	2.89716	3.16937	2.2903	2.90418	2.46148	3.29139	2.42689	2.467	2.36234	2.36633	2.95149	2.06393	2.83969	2.68235	2.30294	2.4797
23072491	2.23479	2.75221	2.06789	1.82441	1.79812	2.37881	2.46187	2.07026	2.35922	2.05885	2.52302	1.78254	2.5491	2.2186	2.64149	2.25672
23072492	3.55242	3.24537	2.16057	1.99002	2.28562	2.93808	2.4736	2.36415	2.33015	2.1197	2.77837	1.78404	3.32478	2.34691	1.84854	2.54966
23072493	2.56339	2.60482	1.38621	1.50059	1.82188	2.60115	1.69074	1.70945	1.92292	1.69039	1.75703	1.60533	1.91965	1.70744	1.83039	2.15054
23072494	3.18663	3.36205	2.42335	2.63078	2.72637	2.77619	2.77822	2.75602	2.47456	2.58524	2.54888	3.07798	2.55174	2.57958	2.70988	2.5076
23072495	3.53503	3.63536	2.12628	2.20036	2.45033	3.03216	2.43513	2.61729	2.55193	2.5703	2.44701	2.216	2.54746	2.55818	2.66911	2.82556
23072496	3.25474	3.09549	2.25742	2.40746	3.1188	3.45985	2.58757	2.70358	3.0175	2.61863	2.35558	2.39705	2.2938	2.62573	2.43017	2.96309
23072497	2.30438	3.35642	2.2031	2.27429	2.31417	2.98209	2.46415	2.9214	2.97981	2.27649	1.92934	2.67066	2.00038	3.21664	2.19488	2.45602
23072498	4.63946	4.1429	4.26159	4.6841	4.51547	4.6204	4.5204	4.82078	4.24934	4.42023	4.3095	4.3871	4.14835	4.48482	4.7003	4.34152
23072499	2.32892	3.41877	2.15299	1.93559	2.18344	2.36731	2.52529	2.2899	2.02562	2.3525	2.3412	2.31395	1.97383	2.50591	2.32093	2.02621
23072500	3.40686	3.15057	2.30406	2.47867	2.88694	2.66942	2.69353	2.89085	3.07432	2.66038	2.11547	2.63089	3.36566	2.6097	2.62965	2.53001
23072501	3.38437	3.21292	2.53422	2.52323	2.43846	3.00338	2.59293	2.64575	2.47822	2.57498	2.8919	2.75964	2.89242	3.24282	2.34663	3.00727
23072502	3.79563	2.42334	2.1299	2.59401	2.27344	3.83108	3.18291	2.5515	2.99275	2.42999	2.6623	2.2201	2.88147	2.68751	2.43712	2.7059
23072503	5.75247	3.94526	4.11684	4.38399	4.11587	5.10906	4.66027	4.73518	3.85629	4.10208	4.44784	4.35753	4.64481	4.80964	4.48083	4.53179
23072504	3.09284	3.94667	2.38094	2.28785	2.76109	2.49739	2.87495	2.47323	2.23344	2.54003	2.5753	2.53286	2.58339	3.33122	2.553	2.22257
23072505	2.69953	2.71826	2.6814	2.55344	2.70821	2.5252	2.16669	2.51337	3.21305	2.78219	2.40719	2.14195	2.40294	2.66609	2.68638	2.46542
23072506	2.3261	2.06485	2.04725	2.16139	2.1659	3.63365	2.923	2.41157	2.11791	2.17927	2.57359	2.69218	2.49754	2.28744	2.56932	2.30812
23072507	2.39418	2.14483	1.68449	2.0538	2.40982	1.94007	2.00849	2.13452	1.79894	1.9951	2.00945	2.59818	2.33736	2.38371	2.33547	2.02271
23072508	3.29954	2.53705	2.50642	2.61449	2.79121	3.61531	2.66491	2.80184	2.11058	2.6896	2.99119	3.14383	2.70292	3.37107	2.45578	2.83841
23072509	5.3845	4.60179	3.955	4.24657	4.37328	4.58734	5.03199	4.44123	4.53654	4.30133	4.42239	4.23728	4.9865	5.26571	4.66912	4.57311
23072510	3.52831	2.88375	2.25586	2.69976	3.02946	3.7545	2.83336	3.08371	2.18945	2.45612	2.99615	2.54073	3.20342	3.44357	2.85014	2.77004
23072511	3.07781	3.30109	2.57494	2.85804	2.803	2.92829	2.99067	3.04556	2.91863	2.90989	2.73129	3.09663	3.54291	2.90781	2.96146	2.79781
23072512	6.09027	5.96062	5.26496	5.71469	5.47482	6.60062	5.52827	5.30847	5.38358	5.3791	6.28362	4.72243	6.37764	5.96706	5.61811	6.09801
23072513	3.45308	2.16353	2.15567	2.33502	2.42372	3.18238	2.18838	2.47011	1.88609	2.1078	2.56819	1.85049	2.19061	2.34737	2.55591	2.77949
23072514	3.65361	3.21291	3.0773	2.26286	2.69851	3.27144	2.87407	3.18596	2.57527	2.69334	3.40171	2.40848	2.46562	2.74428	3.09348	3.53746
23072515	4.192	3.33545	3.27426	4.01153	3.35784	3.07308	3.45252	3.65717	3.14338	3.53906	3.87742	3.53137	3.14952	3.16072	3.39813	3.04284
23072516	3.46192	1.93211	2.66849	2.75123	2.60113	3.75478	2.76095	3.31795	2.92875	2.72436	2.64324	3.18887	2.99907	2.93352	2.81954	3.08637
23072517	3.52091	3.64141	2.78058	3.58046	2.90014	2.65121	2.96946	3.36377	2.50124	3.28839	3.38611	3.09493	2.73323	2.74642	2.66393	2.58922
23072518	3.26803	3.21235	1.95624	2.10812	2.15652	2.1661	1.80359	2.05571	2.45557	1.89364	1.74302	2.00221	2.25014	2.22235	1.70274	2.23173
23072519	2.54996	3.6855	1.26863	2.14193	2.17425	2.13839	2.31883	2.287	2.09404	2.0756	2.50821	2.12583	2.6547	2.1934	2.17218	1.86995
23072520	2.73714	3.78409	2.35998	2.94061	2.48125	2.96277	2.91419	3.0541	2.84021	2.63968	2.81245	2.77183	2.53763	2.82307	2.86574	2.49187
23072521	4.24851	4.12027	3.30188	2.84582	3.59269	3.94243	2.89866	2.96342	2.71992	3.27223	3.47763	3.28388	3.2177	3.67426	3.3836	2.6352
23072522	3.6241	2.887	2.1175	2.1917	2.18386	2.70516	2.7435	2.82687	2.36808	2.21874	2.60501	2.34581	3.05828	2.18753	2.33424	2.50916
23072523	3.01011	3.65107	1.98139	2.23549	2.65025	2.5076	2.75102	2.44241	2.10482	2.43772	2.52294	2.44237	2.49736	3.22037	2.33791	2.42995
23072524	3.5729	2.21303	2.32934	2.44148	2.40311	3.48942	2.57425	2.39724	2.8935	2.32896	2.01389	3.04303	2.45293	2.47286	2.24706	2.76921
23072525	2.77392	1.89153	2.82642	2.67174	2.11042	3.02546	2.74103	2.60065	2.46201	2.26045	2.44023	3.00369	2.45481	2.1146	2.35339	2.17027
23072526	3.80364	4.64261	5.94051	6.18462	6.20864	4.75633	5.412	5.75692	5.87335	6.77369	6.62446	5.96433	5.71836	6.05624	5.82704	5.91644
23072527	4.03159	5.14315	5.20885	4.95933	4.48352	4.92937	4.92738	4.1763	3.89972	4.93091	4.66503	5.57543	4.71155	4.7417	5.1385	5.54436
23072528	4.34532	4.86832	3.174	2.91106	3.33643	2.76027	3.32947	3.31451	3.16428	3.01161	3.34824	3.2141	2.97304	3.53896	3.01063	3.20476
23072529	4.04382	4.09362	3.68744	4.36439	4.14961	3.92749	3.91782	4.13781	4.11476	3.57015	4.34918	3.86516	4.17807	4.10036	4.39939	3.81289
23072530	3.5018	5.24938	6.38007	6.22132	6.55597	5.49925	4.96876	5.58864	6.35835	6.56565	5.89395	6.45876	5.53294	5.8844	6.77761	6.07463
23072531	4.78411	4.26317	4.49207	4.54184	4.60208	4.92137	4.7747	4.62528	4.7853	4.77508	4.49224	4.88173	4.61058	4.85938	4.21501	4.17237
23072532	3.44738	3.72709	8.05394	7.60352	7.23893	4.52602	6.498	5.91882	7.52154	7.43374	5.73469	10.3976	5.23678	4.1368	7.07749	6.46548
23072533	4.86179	4.76499	5.3521	4.84893	4.711	4.6961	4.71894	4.56727	5.21496	4.72129	4.15588	5.12556	4.8184	4.6924	4.46009	3.67896
23072534	1.77429	1.9522	1.70818	2.17378	1.65322	2.23381	2.07064	2.06568	2.04369	1.77031	2.01743	1.79534	2.11685	2.52434	1.7204	2.16186
23072535	3.02513	3.80963	2.93516	3.27181	3.49745	3.86181	3.15913	3.2285	3.37023	3.11525	3.06135	3.27333	3.22198	3.72012	3.07802	2.81292
23072536	3.8948	3.51329	2.97678	3.21668	3.25351	3.58655	3.17639	3.45013	2.8322	3.28405	3.61096	2.82424	2.99958	4.20498	3.18967	2.78773
23072537	3.53323	3.90261	2.44751	2.7465	3.12195	3.55772	3.21961	3.06138	3.4376	2.87293	2.94625	2.89395	3.34908	3.87136	2.99093	2.87116
23072538	5.53127	5.37504	4.92256	4.88769	5.08166	5.65548	5.209	5.02435	5.33391	4.91926	5.26215	4.978	5.76918	5.65829	5.37395	5.07107
23072539	2.76426	3.53876	2.14081	2.21917	1.85371	2.26669	2.88432	2.00838	2.63236	1.92855	2.28838	1.69987	2.61855	2.37221	1.75688	1.9918
23072540	2.53559	3.94903	2.08081	2.39355	2.21336	2.47266	2.32696	2.16332	3.07838	2.27956	2.82314	2.33665	3.10879	2.87622	2.70945	3.04379
23072541	4.27794	3.74583	2.07801	2.25165	1.77696	2.87761	2.42927	2.25482	1.54961	1.78657	2.98511	1.88101	2.25861	3.40749	2.14899	2.22948
23072542	3.64497	2.82786	4.0462	4.51048	3.94901	4.7482	4.28361	4.7643	4.43448	4.46267	4.28848	4.15052	4.27724	4.4795	4.21529	4.32917
23072543	3.11798	4.3644	3.64605	3.85041	2.94833	3.54954	3.61956	3.74396	3.48961	3.42478	2.98876	4.61172	4.16155	3.79144	3.60997	3.24332
23072544	4.88173	5.25616	5.613	5.99534	5.94279	5.14024	5.76814	5.65172	5.4082	5.5899	5.59585	6.06525	5.79683	5.72108	5.45444	5.71025
23072545	5.72059	5.3341	5.65365	5.16404	5.44968	6.30457	5.37604	5.81213	5.86446	6.19415	5.75057	5.37754	5.66136	5.93548	5.75563	6.11847
23072546	4.87798	5.33584	4.40429	4.10859	4.4679	4.3485	4.23382	4.31844	4.51726	4.28881	4.39358	4.02697	4.66502	4.22261	4.43657	4.49642
23072547	5.11285	5.12522	4.72958	4.83096	5.07213	4.88678	4.82793	5.01115	5.07592	5.03432	5.11294	4.47429	5.21438	5.0216	5.03899	4.69514
23072548	4.55058	6.34151	4.45081	4.69508	4.73656	4.75547	5.53328	4.62407	5.25827	4.58801	5.34455	5.17684	5.39538	5.08912	4.68954	4.64609
23072549	5.66911	5.66131	5.20274	5.36813	5.18595	5.04567	5.40127	5.51323	5.63072	5.25867	5.71635	6.06946	5.48164	5.61912	5.29049	4.89994
23072550	5.08118	5.47267	3.85652	5.06441	4.35544	5.04518	5.23804	3.78601	4.84088	4.49455	5.39133	4.56466	4.89944	5.6185	4.65389	4.73613
23072551	4.75921	4.61607	4.3366	4.04205	4.7974	3.50452	3.90633	4.51822	4.6103	4.2422	4.62402	4.63603	4.5346	4.17671	4.89045	3.78647
23072552	2.21422	3.2997	2.81474	2.67853	3.31416	3.33278	2.96098	2.20686	2.62104	2.65714	2.98805	2.69857	3.31943	3.20465	3.12611	2.30581
23072553	3.08751	3.34983	4.18575	3.97256	3.76448	3.41935	3.76481	3.85334	3.92076	4.5597	4.29313	3.98716	4.18907	3.98371	4.19796	3.52287
23072554	7.59912	7.75797	6.90117	7.17241	7.1072	7.22257	7.16709	7.28414	7.51949	7.00195	7.13816	6.8857	7.61	7.77709	7.28948	7.45328
23072555	4.05213	3.69638	2.31591	2.19534	3.00078	3.44035	2.85246	2.83678	3.06932	2.14347	3.27352	2.31533	3.24387	3.14076	3.08264	2.84192
23072556	7.15016	7.53732	5.79694	6.25805	6.17399	6.84126	6.8081	6.71098	6.09308	6.09173	6.46388	5.87228	6.85978	6.68904	6.10314	6.65259
23072557	3.70938	5.10984	3.23178	3.72188	3.09574	4.24471	4.06128	3.46529	3.60722	3.32989	4.32517	2.87524	3.52065	3.45557	3.34561	3.6564
23072558	5.28573	5.38194	4.80464	4.95191	4.75188	4.70985	4.92008	5.12588	4.9697	4.92224	5.42389	4.99899	4.89046	5.11099	4.67314	4.60289
23072559	5.36424	5.44451	4.76292	4.97732	5.14314	5.4288	5.32122	5.07334	5.44294	4.81739	5.26142	5.13391	5.81407	5.39563	5.31853	5.28437
23072560	3.80098	3.78106	4.10441	4.46231	4.30253	4.68229	4.67763	4.52395	4.73309	4.36116	4.59138	4.35003	3.91962	4.50648	4.56187	4.58197
23072561	3.93655	3.39956	2.76016	2.25158	2.25754	3.13718	3.4065	2.89508	2.78732	2.52331	2.50142	2.38657	2.78723	3.59805	2.66642	3.36768
23072562	5.05247	3.75109	4.59152	4.73741	4.52992	5.13921	5.39279	4.87166	4.75781	4.85136	4.82882	4.91224	4.79669	5.04778	4.49127	5.0719
23072563	6.26063	4.79343	4.99303	5.41449	5.46576	5.74222	5.7918	6.0005	4.81147	4.99911	5.51858	5.45181	5.96518	5.56651	5.53599	5.12692
23074022	3.45305	3.52057	2.42306	2.41124	2.43443	2.50512	2.86598	2.53511	2.65792	2.27485	3.01385	2.17278	2.60672	3.11892	2.75894	2.50121
23074023	2.55427	2.32269	1.86378	2.4276	2.09298	2.21309	2.30975	2.36114	2.09754	1.87799	2.65917	1.84517	1.78068	2.60985	2.13093	1.70728
23074024	3.61156	2.48981	3.70501	4.50558	3.59224	3.61718	3.22811	2.6448	4.07213	4.38602	3.40961	4.17726	2.97779	3.9994	2.96573	3.9552
23074025	3.1824	4.66116	2.84691	2.80252	3.00663	3.31272	3.645	3.10801	3.43409	2.5349	3.47132	2.77441	2.79296	3.38071	3.04628	2.94255
23074026	4.3192	3.88356	3.34346	2.89128	3.2154	3.95826	3.88718	3.13994	3.25002	2.81099	4.10688	2.7074	4.04133	3.87149	3.67147	3.43382
23074027	2.45735	4.12287	2.61001	2.1234	2.19954	2.65175	1.99745	2.04646	2.12813	2.15194	2.14946	2.08528	2.2788	2.86259	2.31532	2.53307
23074028	4.89481	4.05118	3.15966	3.06637	3.20533	4.45739	2.67329	3.96119	2.51925	2.85479	3.37677	3.54608	3.71599	2.84658	3.18064	3.19566
23074029	2.43754	2.90791	1.66513	1.77545	2.45161	2.4227	2.1887	1.98931	2.03179	1.9009	2.03129	2.19605	2.01549	2.13377	1.62064	1.95122
23074030	4.66478	5.16747	4.06099	4.27937	4.69621	4.22595	4.21947	4.28212	4.2596	4.30064	4.58888	4.61984	4.3713	3.90533	4.3233	4.26876
23074031	4.15084	3.27388	4.90308	4.10427	3.69485	3.90844	4.47747	3.97019	3.5574	4.79186	4.4324	5.11566	3.7283	4.29411	4.82674	4.21578
23074032	4.56104	4.92009	3.84789	3.66099	3.66853	3.74048	5.00965	3.39582	4.42525	3.73396	3.99147	2.86931	3.53493	4.45799	3.7654	3.79592
23074033	2.82813	3.46396	3.36567	3.39312	3.93643	3.98493	4.23499	3.84278	3.79772	4.0213	3.8539	3.36139	4.42675	3.83731	3.61068	3.97764
23074034	2.86228	3.22208	2.4012	2.43403	2.74155	2.77049	2.41721	2.83268	2.95709	2.30136	3.55166	2.82058	3.28696	2.73986	2.91247	2.08888
23074035	3.61052	3.85343	3.83303	4.09562	4.26664	4.20752	3.42493	4.29432	4.21747	3.64755	3.72281	3.2471	3.95138	3.89372	3.97534	4.05409
23074036	2.89746	2.55914	2.68228	2.51984	3.0374	3.47144	2.88592	2.30816	2.31127	2.78366	1.88717	2.53908	2.68733	2.89589	2.09775	2.05937
23074037	5.22295	4.84779	4.19152	4.84036	5.11468	5.80938	4.37677	5.03244	4.95222	4.94057	5.08083	4.74186	5.3351	5.32401	4.86911	5.04583
23074038	4.61631	4.62818	4.14764	4.2496	4.47639	4.34439	4.33737	4.17311	4.63126	4.29152	4.59851	4.62989	4.37276	4.10816	4.34651	3.96702
23074039	6.69974	7.38828	5.50387	6.22981	5.8428	6.22319	6.33983	6.17616	6.44618	6.02884	6.4317	5.58846	6.02347	6.30989	6.12134	6.85485
23074040	3.55274	3.99255	3.27423	3.20434	2.55886	3.86176	3.99149	3.64811	3.43571	3.13365	3.31131	3.79818	3.12726	3.35043	3.09824	3.81458
23074041	2.9287	3.08864	3.03744	3.05269	3.09062	3.15945	3.01672	3.13236	3.34031	3.13095	2.42619	3.69013	2.8287	2.96458	3.1524	3.35237
23074042	3.26179	3.22545	3.19399	3.93282	3.66533	3.63306	4.09652	3.42164	2.83444	2.80333	3.64909	3.84567	4.03285	3.39889	4.15613	3.89843
23074043	2.89452	3.30693	2.49791	2.82597	2.53162	2.69002	3.02517	2.67577	2.41784	2.71415	2.60738	2.57424	2.75648	3.18326	2.81202	3.16184
23074044	4.10601	4.23289	3.91744	4.42827	4.15146	4.15344	3.98449	4.54826	3.96193	3.82166	4.71652	4.11906	4.51684	4.67935	4.56069	4.91783
23074045	4.3884	3.07822	3.01331	3.11394	2.55516	3.06688	2.86734	2.94107	3.45213	2.86051	2.72547	3.34924	3.64999	3.02076	3.52852	3.11314
23074046	3.23001	3.22953	2.68705	3.04352	2.65912	3.91618	3.29705	3.40329	3.99515	3.09898	3.33783	2.96834	3.23244	3.48462	3.31614	3.36894
23074047	4.52523	4.27691	3.10392	3.63288	3.31575	3.75705	3.7356	3.7671	3.74876	3.35019	3.88443	2.66241	3.72664	3.97238	3.37757	3.69389
23074624	4.36033	2.87201	2.51956	2.69683	2.59163	3.56201	2.99779	2.81318	2.82847	2.68252	3.46813	2.56536	3.12547	3.56775	3.06435	3.57697
23074625	2.69835	2.40837	3.21083	3.00291	2.85893	2.49123	3.13734	2.8794	3.01317	2.95357	2.82208	2.93451	2.90927	2.48489	3.37986	3.30751
23074626	2.08021	3.55871	2.44215	2.87688	2.8227	3.3168	3.16209	3.02116	3.81713	2.72529	3.85085	3.43237	2.15259	2.2533	2.70524	2.74192
23074627	2.98505	3.27925	6.80508	5.92983	6.65379	3.01212	4.90726	5.8452	5.80641	6.41187	4.89806	6.32971	5.07971	5.56636	5.53304	5.79961
23074628	2.81391	3.63215	3.59846	3.12108	2.6291	3.51918	2.96403	2.93085	2.78489	2.96016	2.78086	3.92698	4.51873	4.12994	3.47542	2.95523
23074629	4.60371	3.13508	2.86362	2.82775	3.10761	2.75163	2.6638	3.07158	2.31259	3.68421	3.81145	2.70518	3.11005	3.60656	3.08026	3.49085
23074630	5.40679	5.25792	4.99495	4.92442	4.88186	4.97447	5.1137	4.7956	5.23599	5.40584	5.18859	5.38225	6.00282	4.13303	5.14358	5.29782
23074631	3.52418	3.90339	2.46245	3.03282	2.45561	4.07555	3.06027	3.23873	3.6579	3.19844	2.98806	3.51703	2.9818	3.29253	3.09811	2.88191
23074632	4.81941	4.25184	3.45382	3.6522	4.48466	4.27682	3.66099	4.05453	3.70229	4.29288	4.18274	4.00559	4.36883	4.75474	4.27835	4.85729
23074633	4.23422	2.94519	3.25106	3.79484	3.33087	3.28379	3.63349	3.19614	4.21036	3.56845	3.15984	3.02851	3.11465	3.34463	3.17577	3.83445
23074634	4.53103	5.81422	5.00182	4.83778	5.07832	4.93395	5.16861	5.27358	4.82752	4.79203	5.00669	6.13644	4.57761	5.09073	4.8347	4.9234
23074635	3.68358	3.80316	4.97184	4.42419	4.3633	4.11369	3.83247	4.88957	4.28364	4.85088	5.02851	4.38631	4.03495	3.21955	4.81294	4.27004
23074883	6.24483	5.85103	5.4998	5.24868	4.77127	5.52291	5.48876	5.78474	5.25076	5.7635	5.3532	5.35463	5.43626	4.58163	5.55802	5.55971
23074884	3.03459	3.51419	3.867	4.008	4.13242	3.68305	4.23629	3.9999	3.49218	3.73596	3.89961	4.62546	3.89614	3.95662	4.28905	3.43376
23074885	4.89156	3.85943	6.5948	6.50719	6.34371	4.82371	4.71034	6.05571	4.77122	6.44878	4.74967	6.02016	5.66232	4.97772	5.25465	5.76365
23074886	4.46104	3.32368	4.44482	4.97852	4.56033	5.08615	5.20733	4.60833	5.25747	4.47902	4.81484	5.25879	4.51485	5.21593	4.64991	4.85952
23074887	5.11255	4.99564	3.93866	3.80111	4.26074	4.9632	3.91297	4.47842	5.58073	4.05879	4.40617	3.87278	4.12499	3.9311	3.47676	4.03434
23074888	6.09042	5.53779	5.34502	5.23908	5.04635	5.69855	5.33445	5.6571	4.96814	5.3365	5.25243	5.92464	5.26479	5.35927	5.56338	5.07025
23074889	6.24483	5.85103	5.4998	5.24868	4.77127	5.52291	5.48876	5.78474	5.25076	5.7635	5.3532	5.35463	5.43626	4.58163	5.55802	5.55971
23074890	4.67172	4.21444	3.49062	3.12973	3.66361	4.7298	3.89549	3.58148	3.16719	3.13162	3.97006	3.40606	4.38496	4.07727	3.41185	3.27408
23074891	4.89156	3.85943	6.5948	6.50719	6.34371	4.82371	4.71034	6.05571	4.77122	6.44878	4.74967	6.02016	5.66232	4.97772	5.25465	5.76365
23074892	3.75689	4.68852	3.61512	3.9867	3.7296	5.14443	3.4235	3.76407	4.16815	3.88099	4.32874	4.15627	4.14095	3.58683	3.75258	3.26982
23074893	3.65881	4.57065	3.96452	4.2884	4.20649	5.15937	3.7908	4.25763	4.97157	3.99115	4.67815	4.48901	4.58203	4.82026	3.99266	4.04644
23074896	4.2773	3.3873	3.05675	3.13702	2.6886	4.14852	2.97877	3.03412	3.3787	2.14348	2.95794	2.62289	2.99525	3.0935	2.57685	2.91092
23074897	3.63683	3.79537	2.47408	2.99134	3.02811	3.1927	3.52903	3.76981	2.74211	2.80363	3.35131	3.03303	3.61385	4.03595	3.50469	3.39619
23074898	2.51254	4.0846	3.19582	3.23887	2.96229	3.3035	3.46215	2.73884	3.07884	2.53803	3.07421	3.11142	3.23137	3.03436	2.8324	3.56582
23074899	4.17096	3.93659	3.01652	2.7905	2.95777	4.56948	3.2803	2.87696	3.27183	2.80302	3.18249	3.13327	3.18701	3.92136	3.1828	2.99646
23074900	1.67855	2.0752	3.50467	1.98363	2.09804	2.22547	2.08338	1.86396	1.71313	2.70468	1.70085	2.13302	2.4545	2.00599	2.08414	2.03423
23074901	6.64018	5.60182	8.24764	8.60412	8.85572	7.12867	8.30517	8.17225	8.64993	8.77469	8.8108	8.8012	8.26125	7.99242	8.15127	8.323
23074902	4.93177	5.40638	4.12219	4.53609	4.10829	5.1336	4.88772	3.98429	4.26793	4.00186	4.75648	4.00874	4.45625	4.66003	4.30414	4.30321
23074903	4.46892	5.04461	5.53712	4.08682	4.40152	4.84881	4.59095	4.75645	4.60725	4.92296	5.20538	4.42663	4.66207	5.00117	4.88861	4.66704
23074904	2.43967	2.35595	2.83052	2.86435	2.49661	2.45761	2.90294	2.21883	3.01111	2.43345	2.66563	2.34181	2.17086	2.6047	2.64643	2.8889
23074905	4.26248	4.13716	2.85565	3.15755	2.82168	3.60594	3.38923	2.67487	3.25659	2.65766	3.52247	2.74747	3.26538	3.49883	2.6774	3.66902
23074906	5.40397	5.06033	5.19538	4.50059	4.78514	5.09324	5.24432	4.49366	5.17094	4.52895	5.48695	4.77737	5.17263	4.85079	4.76751	4.84463
23074907	4.07542	2.60173	5.08226	4.3685	4.43485	4.25533	4.76339	4.49031	4.70439	4.33524	4.86964	5.03347	4.65776	4.20704	4.45819	4.61559
23074908	5.23543	4.59655	5.0894	5.38271	5.18546	5.03296	5.5098	5.11925	5.81598	5.49839	5.5219	5.05609	5.82295	5.95374	5.22253	5.54665
23074909	2.58668	2.99645	3.31062	3.14361	2.89629	3.18756	2.56786	3.1717	2.60965	2.98358	3.20883	2.45944	2.88402	3.15438	2.98674	3.35474
23074910	5.93056	5.20768	4.88841	5.23625	5.02239	5.27191	5.55074	5.78958	5.41608	5.16093	5.96925	5.58011	5.69402	5.84557	5.1916	5.29158
23074911	5.79232	4.26529	5.43511	5.66592	5.38794	6.13358	5.62029	5.90517	5.87435	5.80537	5.82672	5.47332	6.10743	5.96508	6.17659	5.62984
23074912	4.7363	4.92744	3.774	3.39178	3.78852	4.27493	3.83387	4.22529	4.08302	4.12808	4.30037	3.88207	4.51062	4.31422	4.49112	4.14593
23074913	5.3661	5.80035	5.12585	5.41926	5.7259	6.43052	5.91363	5.71538	6.01679	5.59706	5.77861	5.30525	5.55621	6.24027	5.48023	5.62739
23074914	4.00534	5.54317	2.78865	3.55965	4.16707	4.07714	3.19005	3.95708	5.05772	3.44024	4.62486	3.2829	4.3938	4.65875	3.80774	4.31341
23074915	3.04049	3.35398	2.90623	2.58132	3.23211	3.06116	2.65068	3.07722	2.7261	2.97246	3.47318	2.78582	2.75965	2.89662	2.96522	3.09607
23074916	4.46462	6.59866	4.66462	5.55228	4.64309	5.12937	5.35692	4.89681	4.74996	4.93641	5.56383	4.94276	5.21665	5.50409	4.29831	5.20234
23074917	2.80399	2.9908	2.83335	3.07877	2.94211	3.73072	2.45504	2.84169	3.20607	2.74645	2.88995	4.01774	2.91544	2.81997	2.97136	2.63258
23074918	4.76613	4.91541	3.83401	3.5837	3.98244	4.63594	4.07759	4.54303	4.13101	3.99287	3.99946	4.33568	4.29362	4.0995	4.36605	3.87544
23074919	4.56737	4.13815	4.87108	4.58399	4.68064	4.50276	5.43811	4.78507	5.10901	5.06443	5.27146	4.63281	5.52603	4.99821	5.02973	5.35723
23074920	6.24483	5.85103	5.4998	5.24868	4.77127	5.52291	5.48876	5.78474	5.25076	5.7635	5.3532	5.35463	5.43626	4.58163	5.55802	5.55971
23074921	4.67172	4.21444	3.49062	3.12973	3.66361	4.7298	3.89549	3.58148	3.16719	3.13162	3.97006	3.40606	4.38496	4.07727	3.41185	3.27408
23074922	4.89156	3.85943	6.5948	6.50719	6.34371	4.82371	4.71034	6.05571	4.77122	6.44878	4.74967	6.02016	5.66232	4.97772	5.25465	5.76365
23074923	4.57496	5.13856	3.7683	4.40496	4.14905	5.24452	4.47822	4.25062	4.95759	4.00001	4.72852	4.42235	4.80127	4.41714	4.13679	4.08046
23074924	4.14507	2.92766	3.86783	3.79423	3.58117	4.10457	4.20667	3.67016	4.09408	3.1646	4.21945	4.00994	4.04881	4.71243	4.07292	3.51075
23074925	5.11255	4.99564	3.93866	3.80111	4.26074	4.9632	3.91297	4.47842	5.58073	4.05879	4.40617	3.87278	4.12499	3.9311	3.47676	4.03434
23075402	2.62559	3.24642	1.64124	1.80303	2.15704	2.67019	2.12154	1.86833	2.38046	1.88131	1.96662	1.80367	2.18761	2.48951	2.01267	2.17444
23075403	2.94837	3.84172	2.08257	2.28593	2.74136	2.18596	2.46788	2.01182	3.12496	2.54506	2.40057	3.31706	2.68055	3.13133	2.18402	2.4045
23075404	2.24025	3.9164	2.10838	2.05863	2.31518	1.57759	1.75984	2.03002	1.6134	2.10665	2.03652	1.82083	2.29356	2.14586	1.63243	1.78107
23075405	2.27594	2.85152	2.23216	2.09964	2.13996	2.18586	2.87362	2.40122	2.08698	2.01256	2.24366	2.13966	2.1842	2.06429	2.14174	2.47585
23075406	3.84216	4.13568	3.90008	3.71568	3.18149	4.26918	3.43879	3.38754	4.22894	3.55036	4.68449	3.82799	4.00957	3.5143	3.32449	3.93337
23075407	1.8096	1.94925	1.47448	1.45174	1.91309	2.26041	1.96916	2.12566	1.69917	1.84191	2.03872	1.49836	1.8666	2.10364	1.93873	1.92707
23075408	2.61506	2.20456	1.72397	2.41556	2.08396	2.59778	1.89719	1.87419	2.35328	1.81407	2.68607	1.94007	1.98263	1.8822	1.97323	2.33417
23075409	2.94875	2.66893	2.07432	2.02087	1.98013	2.13005	1.7453	2.37712	2.35464	1.61159	2.7448	1.97377	1.88484	2.8241	2.11345	2.22942
23075410	3.61997	3.96596	3.62731	2.79841	3.6004	3.84822	3.85338	3.35642	3.92446	4.05218	3.71459	4.02736	3.43888	3.57455	3.83799	3.78478
23075411	2.37067	2.62402	1.61411	2.00118	1.81293	1.93178	2.68733	1.90021	1.97538	1.57488	2.00504	2.03804	2.39441	2.26161	1.84297	1.70207
23075412	4.28268	2.8313	2.55533	3.06791	2.68364	3.45929	3.4668	4.55374	3.4521	2.66663	2.3495	2.65569	3.22582	3.243	3.28358	2.93453
23075413	3.3502	2.65974	1.4616	1.97436	1.63931	2.2097	2.50742	1.78928	1.91406	1.75572	2.43187	2.00217	2.0813	2.69281	1.69419	2.24662
23075414	2.84538	3.22502	2.39253	2.88654	2.86253	3.13532	3.07382	2.6688	2.92208	2.67334	2.91224	3.01026	3.79104	2.96246	3.0004	3.42204
23075415	3.35008	3.36352	3.72195	3.66649	3.93471	3.59608	3.46062	4.26424	3.81237	3.66029	3.32524	3.89241	3.80836	3.53456	3.38788	3.40168
23075416	3.44537	3.16608	3.38387	3.38574	3.30203	3.01156	3.79716	3.08989	3.33339	3.21716	3.1116	3.60283	2.995	2.9408	2.99192	3.22536
23075417	4.79417	3.94715	4.17132	3.75632	3.96465	4.68448	4.01969	3.84021	4.00072	3.79786	4.07074	4.00389	3.92877	4.11372	3.94191	4.24518
23075418	2.02994	1.88249	1.48168	1.45614	1.48436	1.73911	1.48021	1.51169	1.83032	1.4563	1.65066	1.57631	1.4491	1.43749	1.41128	1.59368
23075419	3.59366	4.58887	3.54225	3.57973	2.87267	4.56118	3.01052	4.0951	3.28388	3.74848	2.45767	3.37412	3.44733	4.26895	3.53791	3.05922
23075420	5.36032	5.19157	4.19732	4.5118	4.8274	5.17807	4.81734	4.65711	4.84458	4.09579	5.09285	4.02329	5.06722	5.0698	4.80988	4.86164
23075421	3.06882	3.69754	3.0691	3.45348	3.3499	3.38874	2.99118	3.48845	2.86894	3.25718	3.08034	3.94041	3.03948	3.18996	3.44927	3.46085
23075422	3.53213	2.52628	3.02506	3.54702	3.65375	2.88995	3.54196	3.40678	3.58964	3.65269	3.2659	3.71248	3.62651	2.86176	3.18346	3.28553
23075423	6.35024	6.14297	5.7481	6.0631	6.06573	6.47541	6.15384	6.11587	5.97602	5.81373	6.2965	5.67462	6.49945	6.36784	6.1065	6.10354
23075424	4.32836	4.05554	4.02066	4.19701	4.45766	5.21037	4.49212	4.32694	4.65658	3.89398	4.53173	3.92325	4.73442	4.82258	4.49769	4.392
23075425	2.6789	2.99918	2.77409	2.9842	2.998	3.29372	2.73361	3.29784	3.23373	2.8521	2.81202	4.02508	2.94844	2.67066	2.80806	2.41635
23075426	1.58173	2.63002	1.81807	2.32327	1.93184	1.76182	2.19439	2.0536	1.68442	2.25957	1.87935	2.39436	1.50044	1.84473	2.03797	2.29573
23075427	3.31554	2.54256	2.90968	2.49263	2.87581	2.71993	3.0305	2.90071	2.9503	2.62411	3.17786	2.26337	3.34242	3.15291	2.81808	3.20113
23075428	5.25379	5.38507	4.29688	4.41961	4.75062	5.10721	4.70091	4.55549	4.44079	4.0432	4.87725	4.02148	4.9639	4.9633	4.70335	4.70339
23075429	3.37245	2.55433	5.0768	4.87955	3.81279	3.21761	3.58395	4.26219	4.25887	3.87459	3.71904	4.91114	3.11246	2.73347	4.03644	4.64371
23075430	2.99214	2.63375	1.93515	2.61717	1.94905	2.69212	2.95934	3.23958	2.21598	2.14964	1.99581	2.31576	2.63849	2.31969	2.63573	2.35125
23075431	2.74266	3.02277	2.09248	2.30997	1.83637	2.74839	2.7652	2.46158	2.09922	1.97546	2.51629	2.13343	2.12252	2.93323	1.92159	2.40552
23075432	3.27867	4.25374	3.69334	4.12055	3.87538	3.28744	4.00544	3.56058	4.30313	4.16906	3.68643	4.24547	3.41864	3.45192	4.06369	3.81134
23075433	4.99068	4.11114	3.85005	4.50538	3.61419	5.33471	4.19587	4.52421	4.33894	3.49363	4.33959	3.97288	4.11341	5.07049	4.57592	4.5591
23075434	4.96091	4.7861	3.9029	4.12818	4.26071	4.67739	4.48581	4.1095	4.21795	3.72482	4.7661	3.70287	4.72929	4.63714	4.37719	4.37759
23075435	3.16144	2.19834	3.79485	3.86753	3.45339	3.04656	3.40889	3.46791	4.65307	3.31323	3.43355	4.07375	2.88868	2.29245	3.44654	4.2225
23075436	4.6	6.27162	3.36077	3.26392	3.84889	4.27663	3.91603	3.85936	3.93847	3.49711	3.82613	3.45819	4.25534	4.27876	3.82766	3.64651
23075437	5.47362	5.30674	4.51815	4.76555	4.67576	5.5578	4.92725	4.36542	4.74346	4.31263	4.92406	4.17003	4.67275	5.00076	5.34208	4.76841
23075438	5.2027	4.44962	4.21081	4.30353	4.26253	4.55736	4.64779	4.38321	4.88996	3.96513	4.56996	3.78054	4.6776	4.64678	4.47946	4.45268
23075439	3.05937	3.35732	4.37999	3.77386	3.35787	4.26193	3.57534	3.86138	3.32577	3.48359	2.60238	4.39203	3.03505	3.11345	3.83519	4.13219
23075440	2.86064	2.16392	1.84153	1.70315	1.61462	2.82304	1.92667	2.37203	1.96834	1.5268	2.11973	1.66076	2.0558	1.83235	1.66814	2.09523
23075441	3.03948	2.47072	1.9313	2.11585	2.01786	2.43104	2.21456	1.73754	2.31353	1.88152	2.56077	1.38606	2.69195	2.18145	1.93802	2.08307
23075442	2.54216	2.58709	5.25151	5.36593	5.53802	2.34962	4.41566	3.91671	4.0113	5.29655	4.10205	5.93883	4.20502	3.74124	4.96191	4.12318
23075443	3.78535	3.23243	2.58103	2.67698	2.65269	3.4199	3.08333	2.56337	3.29723	3.04293	2.79871	2.54383	3.19249	2.81258	3.18513	2.82499
23075444	3.09702	2.11379	1.89929	2.2018	2.50905	2.51736	2.25801	2.39198	2.87503	2.20877	2.31681	2.11163	2.23729	2.10132	2.29211	2.26059
23075445	3.44139	4.93383	2.31164	2.28277	2.36003	2.15623	2.8928	2.60969	2.86363	2.34852	2.45718	2.07911	2.87844	2.66795	2.94785	2.31144
23075446	4.1141	3.51294	2.63419	4.98307	2.88087	3.65219	2.63017	3.39744	3.0491	3.20785	4.62209	2.82196	3.27512	3.28359	3.06126	2.77627
23075447	2.23311	2.96254	1.66552	1.93355	2.18293	2.40211	2.24522	1.58412	1.57845	1.76126	1.96989	1.58843	2.05479	1.9227	1.73162	1.93536
23075448	1.79645	2.63048	2.33682	2.04646	1.77002	2.84683	2.66666	2.21671	2.23214	2.59926	1.5632	2.54794	2.92896	2.11134	1.96896	1.87207
23075449	2.95141	3.40609	1.98836	2.22086	2.2117	2.7889	2.2338	3.53307	2.379	2.38497	2.18402	2.38861	2.58588	3.07575	2.28788	3.14495
23075450	2.20647	3.68466	2.73519	2.96347	2.4861	3.0243	2.44308	3.5763	2.94706	2.62726	2.95207	2.38713	2.2294	2.22243	2.34621	2.69628
23075451	3.60524	3.16988	2.70482	2.92854	3.14398	3.70048	3.49855	2.96598	3.08236	2.6628	2.65432	2.77328	3.30753	3.22873	3.02012	3.18698
23075452	3.08576	2.09387	4.44162	4.51179	3.73262	3.28851	4.15686	3.36464	4.74967	3.81955	2.37724	3.57532	4.02698	2.84323	3.77363	3.84206
23075453	4.6959	3.69035	3.21916	3.33687	3.9806	3.01931	3.7017	3.93718	3.13974	3.69768	3.2741	3.05763	3.93064	3.93443	3.37305	3.45384
23075454	2.27289	4.0478	4.28956	3.9577	4.21242	3.48955	3.84695	3.45772	4.28158	4.76764	4.09032	3.28603	4.4022	3.6524	4.3513	4.56985
23075455	2.73742	3.84567	5.597	3.6431	4.52745	3.00274	3.91317	4.12418	3.25896	4.76862	3.87445	4.8758	3.68118	3.45575	3.01552	3.07056
23075456	2.6081	2.61791	3.48652	4.30664	2.47417	2.18437	3.33294	2.45975	2.41004	2.61635	2.61646	2.4202	2.5545	2.66311	3.17109	2.56204
23075457	3.13326	3.58655	1.99725	2.03493	2.38709	3.07291	1.92766	2.18695	2.51407	1.94474	2.62207	1.88043	2.36224	2.46764	2.51248	2.12912
23075458	2.19862	1.60817	2.53036	1.84528	1.86714	2.3456	2.11177	2.43044	2.63903	1.96099	2.29177	1.80281	1.87665	2.74595	1.90994	2.08938
23075459	4.5092	3.3286	3.96857	3.93293	4.01943	4.57338	4.83992	4.16412	4.06851	4.08052	4.13835	3.43842	4.4316	4.44715	4.31586	3.9911
23075460	2.56191	3.28289	2.25878	2.00192	1.71648	1.74457	2.89624	2.14892	1.9656	1.5924	1.87387	1.74876	1.7669	1.74592	1.60574	1.77375
23075461	2.7412	3.66508	3.20352	2.39157	2.00261	1.83055	2.26072	2.00399	2.86409	2.64281	2.46431	2.95555	2.45293	1.93503	2.10556	2.49223
23075462	2.94017	2.87361	2.34085	2.19346	1.98434	2.19565	2.45697	2.45299	2.09868	2.69927	2.51927	2.02189	2.53046	3.24618	2.34933	2.08244
23075463	2.20557	2.36347	2.80899	2.58553	2.59979	2.57526	2.60297	2.19466	3.06256	3.27367	2.48247	3.16943	2.30722	2.64944	2.4908	2.94404
23075464	2.28403	3.82976	3.2843	2.91936	2.72519	3.7372	3.08183	3.53311	3.32701	3.8025	2.56274	3.13968	3.02419	2.64405	3.14323	3.18331
23075465	2.77348	2.39692	6.95624	6.10576	5.54729	3.55986	6.11685	6.42337	5.65878	5.9113	5.29241	6.95599	5.15841	4.5975	4.92068	5.24869
23075466	5.47625	5.48	4.89565	4.683	4.81159	4.88829	5.42139	5.46503	5.09801	5.06477	5.37047	4.6471	5.5502	5.35128	4.96492	5.12017
23075467	2.30938	1.49354	3.66772	3.84124	3.58023	2.86123	3.11123	2.40339	2.2589	3.58338	2.84009	2.93218	3.09886	3.01293	3.72083	2.77528
23075468	4.13872	4.27602	4.56322	4.72062	5.22217	4.6801	5.27681	5.358	4.88718	4.85872	4.62083	4.79965	4.53971	4.45011	4.85995	4.77152
23075469	2.44412	3.93343	2.73385	2.53747	2.14147	2.78688	2.53288	3.0152	2.4537	2.33136	2.69627	2.72161	3.22209	3.09421	2.39067	2.43355
23075470	2.7583	2.15337	3.45094	3.17434	3.23244	3.1671	2.46042	3.02767	3.61156	2.75056	3.06505	2.9891	3.31983	3.79693	3.39211	3.15762
23075471	3.49846	2.25453	3.28255	3.2662	2.92735	3.48676	3.07357	3.4252	2.95065	2.96481	2.67335	3.70541	3.38574	3.5188	3.25677	2.78399
23075472	4.94258	5.69367	3.42602	4.10531	3.82658	4.25339	4.29022	3.64281	4.10165	3.77357	3.94365	3.22775	3.99702	4.22621	3.63393	4.01547
23075473	3.93009	2.56893	2.9225	2.80298	2.4778	3.87613	3.45857	2.80765	3.52601	3.19366	3.55862	2.51488	3.29972	3.8318	3.12353	3.24851
23075474	7.02991	6.38546	6.06361	5.75205	6.06528	6.93419	6.70926	6.30533	6.15491	6.0626	6.56457	5.87366	6.55351	6.55919	6.51499	6.44875
23075475	4.1114	4.22912	3.19397	3.54527	3.32617	3.23094	3.96039	3.64825	3.20534	3.3554	3.86437	3.3958	3.31816	3.50834	3.49576	3.90699
23075476	4.99342	5.34512	4.89673	4.76994	4.807	5.96576	5.66986	5.27244	4.95888	4.97446	5.33206	4.68168	5.20467	5.31746	4.79155	5.07541
23075477	5.8757	5.15797	4.96143	4.9984	4.7243	5.28401	5.83226	5.1851	5.26616	5.02727	5.15814	4.42457	5.00919	5.692	5.40584	5.24718
23075478	3.51148	3.68641	2.66057	3.29429	3.24154	3.03889	3.29294	2.64744	3.11673	3.2394	3.20896	2.74091	2.94387	3.12432	3.30878	3.11092
23075479	3.87001	4.28067	3.06583	3.96475	3.69877	4.11635	3.89802	3.91611	3.84646	4.03433	4.00578	3.18953	3.9598	4.24803	4.33142	3.71119
23075480	3.53135	3.29841	2.77174	2.67255	2.73468	3.06682	3.02625	3.04827	2.64588	2.73572	2.89554	2.50581	2.87616	2.74636	2.70543	2.87988
23075481	6.12687	5.32238	5.02109	4.86271	4.43146	5.76844	5.33756	4.75288	4.79758	4.17104	5.10372	4.67434	5.42249	5.29962	4.85433	4.62262
23075482	2.31649	3.39941	2.28069	3.41893	3.18724	3.46587	2.777	3.36157	2.57431	2.60029	2.66038	2.59541	2.84722	2.56518	2.58383	3.06486
23075483	1.84761	2.16708	2.58691	2.00576	1.78317	1.81254	2.06903	2.99682	1.90702	2.22744	1.99992	2.75084	1.79608	1.51381	3.24777	2.5367
23075484	4.30537	4.29715	5.10552	4.12313	4.57015	4.548	3.82231	4.59166	3.79581	4.88864	3.98987	4.98761	4.4051	3.86645	4.34358	4.03252
23075485	4.76248	3.58362	2.8975	3.14183	2.77083	3.99511	3.49637	3.14009	3.04163	2.81133	3.60808	2.89202	3.52411	3.74277	3.39606	2.69869
23075486	2.72102	2.60595	2.83704	3.25911	2.78364	2.6602	3.05728	2.94585	2.68646	3.04322	2.87879	2.80441	2.82704	2.7594	3.01839	2.83384
23075487	3.23478	4.45274	3.03162	3.33198	3.10287	4.22285	3.68272	3.22304	3.25458	3.27415	3.85586	2.94592	3.21094	3.6941	3.13707	3.42983
23075488	5.3114	5.65219	5.53826	4.99762	5.64183	5.69448	6.0902	5.29354	5.6213	5.51937	5.79913	5.01211	5.47831	5.44125	5.32358	5.55929
23075489	4.26277	3.19574	5.99459	5.34008	5.00912	3.64448	5.05311	5.22256	4.7591	5.16359	4.48043	6.01166	4.55595	3.39649	4.18281	4.06557
23075490	5.07871	5.4065	5.26074	5.11637	5.30213	5.47399	5.86485	4.96097	4.94385	5.28363	5.49319	4.85044	4.94963	5.33107	5.34198	5.52446
23075491	5.14329	3.34642	6.20786	5.72929	5.13728	3.93883	4.47364	4.88813	4.0207	5.39587	4.66272	6.85395	3.77491	4.13133	4.35482	4.26026
23075492	2.77852	3.21316	2.7328	2.14979	2.17863	2.38574	2.34436	2.22095	2.89917	2.16881	2.40259	2.59381	2.68261	2.49253	2.22104	2.42775
23075493	2.94017	2.87361	2.34085	2.19346	1.98434	2.19565	2.45697	2.45299	2.09868	2.69927	2.51927	2.02189	2.53046	3.24618	2.34933	2.08244
23075494	4.3931	4.32521	4.49918	4.1062	5.09447	5.00124	4.10707	3.72665	4.60148	4.18185	4.02669	4.13043	3.05641	3.92292	4.24835	4.33235
23075495	2.00808	2.07188	2.1108	1.79393	2.87899	1.54133	1.44525	1.5631	1.71844	1.9665	2.64671	1.72563	1.52445	1.8563	1.65234	1.88293
23075496	5.37977	4.67801	4.77023	4.86102	4.70215	5.47514	5.0718	5.02661	4.54595	4.88738	4.86634	4.19452	5.38601	5.22439	4.99725	4.71263
23075497	4.17958	3.05973	3.87997	4.11931	4.0684	3.54105	4.28828	3.77269	3.70053	4.29011	4.19056	4.08831	3.82731	3.85446	4.17771	4.08194
23075498	3.23478	4.45274	3.03162	3.33198	3.10287	4.22285	3.68272	3.22304	3.25458	3.27415	3.85586	2.94592	3.21094	3.6941	3.13707	3.42983
23075499	4.10334	4.94272	2.65441	3.16089	2.67197	3.62649	3.12941	3.27338	3.25076	2.66703	2.92157	3.20668	3.16948	3.489	3.24818	3.32335
23075500	2.51399	4.96673	2.32507	2.24456	2.72371	3.41049	3.45896	2.07632	3.18321	2.0551	2.66579	2.06346	3.21268	2.56878	2.31733	2.28531
23075501	2.65824	2.18724	2.29862	2.52326	2.12021	3.74654	2.76818	2.82765	2.56192	2.47944	2.18668	1.91904	3.00484	2.41601	2.26326	2.48755
23075502	3.16671	1.86093	1.47989	1.30031	1.98268	2.28137	1.96976	1.62181	2.35051	1.74958	1.88528	1.38993	1.58555	1.88211	1.93396	2.31352
23075503	3.61933	3.35434	2.49585	2.99352	2.57788	3.73889	3.93271	3.08756	3.05769	3.223	3.24545	2.63353	3.0097	3.61709	2.96356	3.34165
23075504	3.37914	2.84977	2.63527	3.06554	2.79145	3.08622	2.96271	2.91661	2.75694	2.33394	3.2793	2.66192	3.27623	2.5912	2.78938	3.10037
23075505	3.65467	4.52527	1.88004	2.23342	3.3345	2.32741	2.78731	2.38223	2.86118	2.01008	3.26065	2.31767	2.87332	2.71172	2.49953	2.84596
23075506	2.80809	2.65715	2.45565	2.16857	2.26762	3.58105	3.12504	2.84342	2.39409	2.37138	2.81566	2.54491	2.54198	2.49135	2.41521	2.35137
23075507	5.30947	5.31994	5.91181	6.2498	6.08446	5.87192	6.65397	6.12994	6.46393	5.91726	6.07768	6.34349	5.99568	5.58783	6.29648	6.15599
23075508	5.95477	5.8669	4.83847	5.80225	5.38045	5.69965	5.78365	5.36543	6.0281	5.42757	5.6875	5.84986	5.63828	5.3031	5.55501	5.57746
23075509	6.00088	5.27187	5.47804	5.77819	5.07714	5.87511	5.42816	5.84599	6.00667	5.8685	6.21254	5.67601	6.14548	5.76861	5.96527	5.89191
23075510	3.2464	4.08783	4.33891	4.59665	4.22869	3.77219	4.26583	4.64103	4.16507	4.69169	3.86739	4.55775	4.10351	3.80103	4.05721	3.4683
23075511	2.22921	4.07719	4.94909	5.46415	5.00104	4.12792	4.59379	5.31376	4.96169	5.12228	5.16112	6.65858	5.38411	4.77104	5.00368	5.30438
23075512	2.47303	2.48014	2.74285	2.95275	2.64864	2.28932	2.55011	2.37284	3.15976	2.56778	2.21459	2.79394	2.24977	2.82651	1.91467	2.34591
23075513	3.47561	2.97797	2.40967	2.18869	2.46616	3.07542	2.51977	2.75127	2.38282	2.34251	2.60585	2.19346	3.01991	2.6115	2.20581	2.92292
23075514	5.53343	5.82205	7.03308	6.61849	6.76309	5.6826	6.3111	6.9026	6.19793	7.02327	5.7092	6.79042	6.7693	5.84962	6.38466	6.14798
23075515	6.02029	6.92691	6.14343	6.48687	6.46707	6.63222	6.47474	6.51722	6.69668	6.47723	6.66603	6.16529	6.46037	6.69619	6.52722	6.7837
23075516	3.02534	3.74468	3.32743	2.92419	3.00394	3.24036	3.09146	3.75164	3.29235	2.82441	3.83167	3.54341	3.1775	3.90746	3.55058	3.05777
23075517	4.48719	5.04781	3.8105	3.7949	4.25311	4.96685	4.90365	3.15495	4.36722	3.77514	4.22604	3.60884	4.43396	3.78612	4.04926	4.05888
23075518	3.45857	4.18456	3.23732	3.2395	3.05632	3.83369	3.16686	3.75205	3.4583	3.27843	2.87445	3.3239	3.5168	3.95228	3.43871	3.29682
23075519	4.61067	4.65187	3.47274	3.54219	3.51703	4.04751	3.73109	3.70126	3.14306	3.64857	3.76977	3.28481	4.11675	4.25945	3.57957	4.17278
23075520	5.67632	6.46318	4.94524	5.25029	5.02338	5.13996	5.48455	4.9782	5.50852	4.96022	5.34195	5.10922	5.33478	5.54582	5.25272	5.22626
23075521	3.52746	3.57178	2.67916	2.5527	3.37598	3.93591	3.36859	3.34668	2.91703	2.76674	2.9715	2.39802	2.58935	3.21841	2.87811	3.35145
23075522	3.86626	5.80877	3.99201	4.40279	4.4392	4.19093	4.12696	4.04266	3.20281	3.50611	4.73624	4.99889	4.10293	4.14739	4.4747	3.73895
23075523	2.71714	2.9912	2.64601	2.64514	1.87354	2.42346	2.18689	2.70441	3.3916	1.82274	2.35546	3.59149	2.44421	2.53385	2.2988	2.61366
23075524	5.46362	4.74884	7.06455	5.00476	5.95532	4.3474	4.90022	5.81171	4.81104	4.77595	4.63302	5.00169	4.97574	4.97742	5.67161	5.53263
23075525	4.57089	3.67802	6.96218	5.53573	5.83926	4.82776	4.92774	5.55961	5.49316	5.63023	5.21693	5.54541	4.45657	5.45255	6.09555	5.98938
23075526	3.82263	4.44243	6.35447	5.18372	6.35414	4.78531	4.47105	5.82784	5.45882	5.61263	4.7107	6.55122	4.85612	4.61464	5.4439	5.21753
23075527	5.36908	5.50981	5.07071	4.94534	5.20736	5.77582	5.28722	5.38858	5.10634	4.93429	5.35759	4.47704	5.22746	5.47664	5.20355	4.85742
23075528	4.46257	3.75435	4.00725	3.26086	3.67384	4.16413	3.32988	3.68448	3.37651	3.33399	3.69504	3.95065	4.00577	3.1542	3.38022	4.02872
23075529	3.83239	3.01116	4.13743	3.70033	4.0108	4.57091	4.08636	4.18722	3.66299	3.3434	4.43528	3.67033	4.34006	4.17477	3.9511	3.92979
23075530	4.02099	4.74014	6.32512	4.48402	6.05618	3.15879	4.82362	4.83945	4.17439	4.78388	4.04381	4.98475	5.07509	5.14815	5.22293	5.62211
23075531	3.27716	3.4079	2.32291	2.80183	3.1435	2.405	2.88337	2.78249	2.41389	3.01874	3.2248	2.84773	3.00677	3.34165	3.27479	3.30148
23075532	2.65445	2.88122	1.93662	2.4025	2.19592	2.71385	2.31658	2.87753	2.60785	2.34462	2.93558	2.37319	2.65584	2.70264	2.51774	2.68984
23075533	2.57766	2.64497	1.94181	2.03121	1.93889	2.21892	2.33974	1.90713	2.16976	1.61541	1.56354	1.77967	1.91515	1.92531	1.64069	1.59498
23075534	2.62877	2.84215	1.91021	1.76064	2.35924	3.11805	1.74067	1.78267	2.14902	1.3788	2.71774	1.57135	2.04748	2.04418	1.95009	1.93139
23075535	3.35852	3.96981	2.02812	2.56445	2.09268	2.08201	2.59456	2.22343	2.07642	2.18073	2.29551	1.98766	2.66518	2.39348	2.02101	2.75455
23075536	4.04298	3.97139	3.21272	3.62507	3.64487	3.65839	3.44153	3.35795	3.79497	3.33521	3.53997	4.16491	3.32142	4.06408	3.5288	3.70258
23075537	4.43575	4.26537	3.1917	3.73016	3.25259	4.80382	3.67439	3.81922	3.73641	3.28882	3.9327	3.07413	3.79619	4.38286	3.58272	3.66944
23075538	2.84413	3.39133	2.72091	2.92259	3.23145	2.88041	3.12724	2.38303	3.2742	2.74834	2.99233	2.65576	2.85364	3.16539	3.00968	3.19543
23075539	2.39164	2.17097	2.3093	2.1944	2.19139	2.90921	3.21692	2.47929	2.35821	2.20724	2.40721	2.50426	3.35321	2.54236	2.06455	2.39816
23075540	2.96624	4.0802	2.58579	2.55997	2.87692	2.85642	3.44928	3.36306	3.0832	2.96196	2.88813	2.85936	3.62384	3.48187	3.17417	2.55187
23075541	3.61948	4.58008	3.49588	3.58305	4.1886	4.3747	3.66899	3.78539	4.1982	3.83427	4.51334	3.33545	4.04796	3.81508	4.3422	3.54985
23075542	2.52801	2.55652	2.25299	3.57727	2.48758	3.50448	3.68652	2.64994	3.13011	2.63883	2.28473	3.48088	2.98332	2.4226	2.85982	2.43557
23075543	4.22287	4.71851	4.26644	4.56753	4.43116	5.19294	4.78499	4.37527	4.66196	4.84917	5.0463	4.12756	5.42861	4.9075	4.63351	4.67231
23075544	3.7997	2.4466	6.59073	6.74668	6.6187	4.40603	5.29018	5.25075	6.34802	6.75779	5.97439	7.5168	5.44637	5.40324	6.29836	5.53368
23075545	5.86082	4.79975	5.14613	4.81833	5.24933	5.10987	5.07302	6.02775	5.09038	5.20859	5.95289	5.57375	5.08667	5.91205	4.94409	5.6506
23075546	4.65319	3.75834	3.34992	3.81685	4.00085	3.82591	3.64011	3.2291	4.05146	3.18506	4.06999	3.57576	4.25817	4.05457	4.28979	4.01137
23075547	4.57284	3.21838	5.09127	5.33169	4.37437	4.20125	3.44163	5.00308	4.78042	5.33742	3.83539	5.60336	4.08878	3.99433	4.76511	4.19784
23075548	5.06047	3.42523	7.17726	5.94303	6.25266	4.53501	5.49159	6.19846	6.30659	6.4573	5.21759	7.10919	4.57212	5.00461	5.68937	5.3911
23075549	6.45488	7.04822	5.39651	5.39269	5.71824	6.44443	5.99348	5.86402	5.9038	5.63094	6.01901	5.43806	6.28129	6.7249	6.25105	6.10684
23075550	5.63362	3.66094	4.24645	4.02104	4.54821	4.68418	4.24779	4.40009	3.90261	3.89034	4.36278	4.69847	4.06087	4.75277	4.03357	4.05785
23075551	4.47216	4.70993	4.53581	5.26713	4.73813	4.9321	5.11429	4.87307	4.78839	4.47191	5.12669	4.40697	5.13464	4.88292	4.2868	4.92806
23075552	5.13998	6.46879	3.7034	4.37778	4.94836	5.11681	4.85864	4.56386	4.5576	4.35236	4.76186	4.18893	4.9087	5.08266	4.52569	4.3803
23075553	4.37554	4.01238	5.59108	5.77535	5.376	4.88368	4.89382	5.07725	5.56918	5.48056	4.90196	5.15549	5.56047	5.03252	5.04853	5.87076
23075554	2.58296	2.59961	2.12971	1.90753	2.14409	2.16803	2.00662	2.02414	1.89475	2.31291	1.76734	2.05372	2.03047	2.81555	2.20758	2.36483
23075555	3.34201	2.69235	4.31719	4.81261	4.43481	4.23275	3.69848	3.65979	3.74298	3.74288	3.71022	4.42344	3.73498	3.6615	3.60606	4.26642
23075556	5.43804	5.22625	3.14063	4.07703	4.3447	5.03444	4.2077	4.03051	3.90205	3.46009	4.73881	3.32922	4.40353	4.57886	4.28798	4.7008
23075557	4.90881	4.03989	4.09281	4.8727	4.56016	4.65783	4.40262	4.37451	4.17549	4.91413	4.34137	5.10948	4.04515	4.27149	4.49858	4.56471
23075558	4.48572	4.81293	4.077	4.79358	4.18975	4.27059	4.57062	4.24997	4.72809	4.65004	4.09497	4.66786	4.3723	4.78849	4.37574	4.242
23075559	4.04634	4.40169	4.55918	4.01919	5.33947	4.2685	4.2657	4.58504	4.27013	4.10696	3.65232	5.65796	4.03101	4.51224	4.34622	4.34777
23075560	4.82681	3.43379	4.07996	3.55043	3.46285	4.19409	4.03098	3.87817	3.47643	3.82239	4.12204	4.20807	3.83661	3.44203	3.79492	3.93627
23075561	4.14103	2.79249	6.4183	6.58641	6.5574	4.59911	5.50021	5.98554	5.4689	6.34394	5.7386	6.49071	5.81232	5.58189	6.12698	5.30784
23075562	2.39608	1.70908	1.72739	2.0291	1.87729	2.27271	2.05136	1.77965	1.78191	1.616	1.84987	1.88367	2.09631	2.35596	1.65938	2.13926
23075563	4.86658	4.75147	3.77943	4.07693	4.46887	5.25504	4.6045	4.49142	5.63154	3.96303	4.88716	4.25713	4.60665	4.73622	4.3855	4.2758
23075564	2.97097	2.96782	4.12456	4.53523	4.18908	3.39903	3.8538	3.64053	4.71132	3.92367	4.50417	4.99909	3.92754	3.61623	3.95619	3.74665
23075565	4.554	4.94795	3.60453	4.1177	3.7044	4.10592	4.34273	4.77273	4.58953	3.97002	4.09434	4.02927	4.37707	4.32494	4.43267	4.38755
23075566	3.94272	3.47648	2.65717	3.03269	2.24583	3.91378	3.05635	3.06843	2.49068	2.66928	3.10631	2.998	2.95496	3.17119	3.05751	2.75737
23075567	3.41039	3.88259	2.27161	2.51916	2.34262	2.84504	2.40997	2.66885	2.67044	2.51304	2.67311	2.20109	2.6249	2.56201	2.58306	2.51012
23075568	4.64903	3.3383	4.2238	4.28457	4.55034	5.34788	4.60059	4.42451	4.77527	4.60091	4.76283	4.39327	4.23835	4.74309	4.54484	4.61828
23075569	4.31634	4.33233	2.96303	3.38455	2.90439	3.634	3.26027	2.51938	3.26206	3.24595	3.70122	2.73597	3.1107	3.95676	3.08436	2.35713
23075570	3.18443	3.67224	4.07352	4.25364	3.8656	3.31311	3.85467	3.11853	4.56748	3.6067	4.25259	4.66374	3.83414	3.70467	4.37188	3.6911
23075571	5.51458	4.84515	4.30573	3.6447	4.01125	4.86049	3.74969	3.71849	3.64882	3.54158	3.91938	3.64041	4.08761	4.37674	4.21993	4.10023
23075572	3.99501	4.64905	4.68717	4.12337	3.38094	4.54933	3.93435	4.33339	3.20447	4.15114	4.5129	4.10607	4.23156	4.52835	4.05283	4.25115
23075573	3.4825	3.45036	3.34454	3.84674	3.11909	2.88576	3.53676	3.37384	3.11806	3.06557	3.12379	3.36747	3.25874	3.49917	3.37136	2.65418
23075574	2.8767	2.62604	5.18412	4.42989	4.1574	2.20762	3.0547	3.96208	3.36435	3.23338	3.81658	6.22104	2.6294	3.23519	3.73115	3.46359
23075575	3.95592	3.92584	3.6313	3.42642	3.00825	3.69538	3.8128	3.26428	2.8686	3.75547	3.88404	3.72627	3.8992	3.79341	3.82412	3.08259
23075576	4.1356	3.5348	2.62722	2.74037	2.15083	3.05837	2.84379	3.0198	2.67769	2.5597	2.91811	3.14518	3.44326	3.11685	2.85399	2.79632
23075577	3.78405	4.89663	3.38257	3.20155	3.15023	4.49548	3.25608	3.73253	4.40577	3.2811	4.54745	3.41611	3.57075	3.91245	4.05613	3.11858
23075578	5.84392	6.03189	6.30436	5.33779	6.22303	5.41314	5.81891	5.63755	5.73734	5.72215	5.095	5.38069	5.54091	5.94012	6.00254	5.74132
23075579	3.80395	4.56359	3.93267	4.25311	4.1364	3.83297	4.40632	4.31665	4.34357	3.63645	4.58609	3.56465	4.0103	4.53828	4.15917	4.4446
23075580	4.66418	5.46537	3.1406	3.61806	3.58466	3.71106	3.5038	3.63477	3.70686	3.38363	3.58056	2.97073	3.30773	4.35468	3.07854	2.73849
23075581	3.88329	5.19335	3.27838	3.86125	4.01244	4.33656	4.03518	4.20799	3.76147	3.55031	4.35847	3.81047	3.81825	3.92501	3.95291	3.3137
23075582	6.04711	6.0417	5.40717	5.61134	5.3649	5.54258	5.76676	5.50626	5.30616	5.22386	5.60029	4.63444	6.0085	5.87336	5.47236	5.33104
23075583	6.41529	6.7757	6.55148	6.77185	6.51023	6.5701	6.36228	6.22838	6.93396	6.40972	6.70289	6.55546	6.82005	6.72368	6.99753	6.55913
23075584	4.51684	3.48237	5.37247	4.53857	3.59357	2.95276	3.52611	3.50413	5.13116	4.11914	4.17024	5.13752	3.88002	2.80613	3.99349	3.99308
23075585	4.14155	3.96986	2.94553	3.38828	3.09427	3.75444	4.21737	3.32817	3.10017	2.62735	3.32496	2.26309	3.70717	3.54891	3.62545	3.68162
23075586	3.30063	3.53533	2.76049	2.69086	2.8626	3.45261	3.31425	3.00587	3.27131	3.0929	3.31534	3.02611	3.4068	2.89315	3.34577	2.98158
23075587	2.37282	2.02008	2.51805	2.49282	2.38369	2.60892	2.69538	2.33454	2.38913	2.11187	2.48461	2.33236	2.20367	2.89675	2.47876	2.4338
23075588	4.10334	4.94272	2.65441	3.16089	2.67197	3.62649	3.12941	3.27338	3.25076	2.66703	2.92157	3.20668	3.16948	3.489	3.24818	3.32335
23075589	2.51399	4.96673	2.32507	2.24456	2.72371	3.41049	3.45896	2.07632	3.18321	2.0551	2.66579	2.06346	3.21268	2.56878	2.31733	2.28531
23075590	2.65824	2.18724	2.29862	2.52326	2.12021	3.74654	2.76818	2.82765	2.56192	2.47944	2.18668	1.91904	3.00484	2.41601	2.26326	2.48755
23075591	3.23754	1.90883	1.5278	1.37396	2.03171	2.31076	2.14999	1.66727	2.19889	1.73262	1.88063	1.43998	1.63777	1.9357	2.06535	2.35509
23075592	2.0918	2.11221	1.88162	1.84473	2.1496	2.68122	2.10632	2.11254	1.63123	1.68049	2.18184	2.12151	2.01977	2.0516	1.6584	2.03377
23075593	1.78151	2.14984	1.82096	2.59072	2.19827	1.95245	2.50125	2.58629	2.02221	1.83614	2.40544	1.91334	2.23618	2.15098	2.35344	1.99706
23075594	3.61933	3.35434	2.49585	2.99352	2.57788	3.73889	3.93271	3.08756	3.05769	3.223	3.24545	2.63353	3.0097	3.61709	2.96356	3.34165
23075595	3.72013	3.02762	2.31279	2.66006	2.7004	3.73185	2.90796	2.85447	2.85636	2.17268	3.11958	2.58025	2.82934	2.47603	2.64887	3.09753
23075596	3.63745	4.29099	1.64968	2.00306	2.78052	2.29121	2.58178	2.18415	2.441	1.69116	3.03151	2.04721	2.49821	2.59372	2.24785	2.63827
23075597	2.68882	2.94558	2.23682	2.00143	2.08773	3.07151	2.94106	2.72252	2.03374	2.14386	2.73622	2.24554	2.29623	2.23495	2.27684	2.17368
23075598	6.0132	5.23851	5.90068	6.46439	6.14983	6.26216	5.58266	6.28094	5.94806	6.21507	6.14617	6.86812	5.9648	6.40814	6.37923	5.98949
23075599	5.30947	5.31994	5.91181	6.2498	6.08446	5.87192	6.65397	6.12994	6.46393	5.91726	6.07768	6.34349	5.99568	5.58783	6.29648	6.15599
23075600	5.95477	5.8669	4.83847	5.80225	5.38045	5.69965	5.78365	5.36543	6.0281	5.42757	5.6875	5.84986	5.63828	5.3031	5.55501	5.57746
23075601	6.4579	6.0779	5.93987	6.26337	5.53416	6.29543	6.31379	5.94533	6.46368	6.28483	6.56048	5.84931	6.56965	6.5078	6.34358	6.29824
23075602	4.68717	4.66496	4.56129	4.41963	4.86916	4.78152	4.84648	4.69793	4.55268	4.49636	4.90118	4.01338	4.70497	4.82602	4.42479	4.72134
23075603	2.88923	3.35673	4.51608	4.3258	3.93769	3.44997	3.77609	4.0644	3.82084	4.39408	3.13755	4.4043	3.80432	3.4568	3.89561	3.32097
23075604	2.22921	4.07719	4.94909	5.46415	5.00104	4.12792	4.59379	5.31376	4.96169	5.12228	5.16112	6.65858	5.38411	4.77104	5.00368	5.30438
23075605	2.1471	2.00444	2.64471	2.83418	3.06	2.2468	2.37775	2.42751	2.70529	2.39413	1.99545	2.50814	2.29913	2.99515	1.69722	2.03101
23075606	3.47561	2.97797	2.40967	2.18869	2.46616	3.07542	2.51977	2.75127	2.38282	2.34251	2.60585	2.19346	3.01991	2.6115	2.20581	2.92292
23075607	4.74839	4.13743	4.20022	4.47864	4.17441	4.76481	5.36746	4.32888	4.39535	4.13143	4.98004	4.29643	4.80727	4.47089	4.72297	4.14261
23075608	5.63729	3.9468	4.41709	4.93956	4.95165	4.86573	3.92967	3.57327	4.5184	4.51042	5.01998	5.37263	4.63382	4.93316	4.52662	4.30591
23075609	5.64049	5.13565	3.33909	4.43099	4.06878	4.49903	4.22627	4.35211	4.1974	4.05271	4.52756	3.68177	4.47221	4.85965	3.94748	4.24973
23075610	6.88152	6.22842	6.27759	6.13933	6.15662	6.20538	6.28945	6.33832	6.21093	6.59317	6.43511	6.22182	6.44037	6.60895	6.20926	6.46121
23075611	2.91264	2.66246	3.00597	3.48106	3.12718	3.47101	2.99797	3.63083	3.78873	3.44631	3.60084	2.64329	2.74053	3.1758	3.4131	3.91468
23075612	2.28663	3.71593	2.30294	2.60892	2.44875	2.95651	2.88585	2.5498	3.16151	2.4881	2.01803	2.43391	3.16898	2.70964	2.35448	2.76555
23075613	2.73644	4.23282	4.50088	5.35014	4.03321	3.13912	3.60748	4.23947	3.45262	4.37975	3.64867	5.07601	3.21669	2.80386	3.45346	3.71043
23075614	7.61782	7.91806	9.38574	9.05557	9.19636	8.03301	8.58888	9.42636	8.61196	9.47118	8.03801	9.18831	9.24106	8.28289	8.74951	8.71733
23075615	4.96524	5.90233	4.97131	5.19613	5.3157	5.21448	5.08748	5.26852	5.67904	5.32961	5.24721	4.79009	5.20658	5.48181	5.32577	5.59104
23075616	3.25627	2.10878	2.24763	2.06574	1.95967	2.83479	2.96156	2.10554	2.95586	2.08912	2.30688	1.65005	2.31014	2.20902	2.13684	2.2743
23075617	3.3461	3.45697	3.2698	2.88684	3.11272	3.3168	2.92391	3.80739	3.19604	2.7256	3.37147	3.47458	3.13969	3.86542	3.13184	3.10439
23075618	4.48719	5.04781	3.8105	3.7949	4.25311	4.96685	4.90365	3.15495	4.36722	3.77514	4.22604	3.60884	4.43396	3.78612	4.04926	4.05888
23075619	3.45857	4.18456	3.23732	3.2395	3.05632	3.83369	3.16686	3.75205	3.4583	3.27843	2.87445	3.3239	3.5168	3.95228	3.43871	3.29682
23075620	5.16078	5.25618	2.73616	3.11667	3.16523	3.90374	3.69322	3.10896	2.96086	2.87689	3.51869	3.0589	3.4538	3.36658	3.73066	3.78923
23075621	3.75658	4.33779	3.2502	3.63679	3.81917	3.48271	2.98139	3.93156	3.3157	3.14568	3.19623	2.80234	3.2005	3.99729	3.31523	3.65602
23075622	3.91838	3.54704	4.16555	4.05985	3.35249	4.22411	3.83558	3.52389	4.08803	3.9844	3.91316	3.99184	4.12136	4.28566	3.72909	4.04749
23075623	3.56542	4.3586	3.33561	3.76006	3.4372	3.74606	3.29075	3.4239	3.45347	3.50192	3.64282	3.47702	3.4884	3.7909	3.91987	3.28306
23075624	4.41211	4.49378	3.25805	3.3226	3.45572	3.6416	3.66264	3.3342	3.09079	3.56684	3.60739	3.21457	3.64433	4.07449	3.30993	3.98546
23075625	5.06152	5.31468	4.23317	4.33546	4.33412	5.26737	4.57327	4.10849	4.77078	3.92746	4.35279	4.03034	4.61761	5.02718	4.01039	4.10251
23075626	4.72212	6.22874	4.18648	5.04248	4.62774	4.97868	4.6858	4.28137	4.58868	4.25916	5.06097	4.3685	4.82578	5.11925	4.53693	4.10549
23075627	3.08888	3.3385	3.19038	3.29235	3.06482	3.30875	3.70918	3.44104	4.03428	3.11409	3.62141	3.27108	3.06187	3.22983	3.16187	2.81377
23075628	4.2859	4.72239	3.17306	3.71704	4.20252	5.20586	4.0919	4.44966	3.99228	3.78565	4.1935	2.98403	4.21017	4.20813	3.85442	4.41979
23075629	4.12758	6.13625	3.94928	4.28245	4.67004	4.42602	4.39461	4.36956	3.46029	3.88701	4.99851	4.80349	4.50411	4.60896	4.32734	4.14066
23075630	3.07761	2.89824	3.53781	4.30695	2.75995	3.33889	3.24186	3.81578	4.00091	3.64097	4.78198	3.01746	3.71358	3.07945	3.17125	3.65095
23075631	3.66431	3.29437	4.29747	4.47579	3.78219	3.46804	3.79405	3.69976	4.16676	4.00779	4.06146	4.61401	3.54093	4.00098	3.56281	4.02335
23075632	3.54722	5.10915	3.41695	3.53137	3.87135	3.86437	3.60879	3.89852	4.20968	3.61037	3.50585	3.95848	4.23965	3.71527	3.65362	3.77239
23075633	5.2908	5.33692	9.70572	8.84816	8.47655	3.84197	6.08274	7.16238	7.79493	8.54029	5.49496	9.35108	7.03475	6.67813	7.8283	6.69429
23075634	3.7622	4.32322	3.8044	3.54211	4.40321	4.6584	4.89343	4.31638	4.4657	4.22079	4.33587	4.19686	4.12734	4.70559	4.45189	4.07051
23075635	4.43098	4.69534	6.92456	4.99718	5.78804	3.74415	4.94176	6.0198	5.07349	4.82061	4.72052	4.94985	4.12076	4.75321	6.06364	5.73407
23075636	3.40381	3.01992	7.06444	4.93746	5.96912	3.36722	4.7289	6.26138	6.32636	4.69576	5.87843	4.27818	4.82874	4.87397	5.79784	6.17011
23075637	3.82263	4.44243	6.35447	5.18372	6.35414	4.78531	4.47105	5.82784	5.45882	5.61263	4.7107	6.55122	4.85612	4.61464	5.4439	5.21753
23075638	4.20399	3.10286	3.21141	3.69757	2.85408	2.93078	3.27201	3.8067	3.43903	3.14583	3.15845	3.88737	2.84123	3.44217	3.32999	2.97195
23075639	2.97601	3.03687	3.05272	3.87994	3.3548	3.63442	3.23707	3.69262	3.44038	3.39751	3.6701	3.50005	3.16221	3.61801	3.22277	3.13233
23075640	4.39795	5.33535	4.50915	4.88728	4.59877	4.24873	3.52458	3.96414	4.57408	4.09062	4.63294	4.5378	4.0375	3.95231	5.33373	4.7517
23075641	3.74013	4.7036	2.48536	3.02723	2.89337	2.43016	2.55653	3.0845	2.79142	2.87348	2.5525	3.73299	3.59009	3.06803	2.42058	3.32383
23075642	5.36908	5.50981	5.07071	4.94534	5.20736	5.77582	5.28722	5.38858	5.10634	4.93429	5.35759	4.47704	5.22746	5.47664	5.20355	4.85742
23075643	2.14897	2.22967	5.85782	5.78941	3.64883	2.98281	3.09895	3.86072	5.38755	4.22537	4.55749	5.44891	4.32184	2.5021	4.49029	3.28066
23075644	4.92268	5.16704	4.47308	5.01614	5.08244	4.53684	5.39001	3.79554	4.91493	3.86971	4.3597	6.08362	5.09137	5.31748	4.71933	5.15902
23075645	4.45217	4.38945	5.09615	4.67903	4.04046	4.90803	4.40715	4.63873	5.0562	3.89379	5.78792	5.19015	4.57057	4.90247	5.14999	4.96264
23075646	4.74916	5.12422	5.76489	5.79572	5.94185	3.77867	5.02609	5.4026	5.32209	5.81295	5.33663	5.56649	5.00516	4.36112	5.49773	4.87577
23075647	3.16079	4.0979	3.26416	4.10329	3.8022	3.98245	3.82237	3.91643	4.16452	4.27553	3.86704	3.69349	3.48166	3.89198	3.81082	3.69748
23075648	4.87779	4.96288	5.62879	5.20155	5.28324	5.52786	5.16886	5.50646	5.36951	5.31501	5.22216	5.61709	5.37061	5.451	5.28468	4.93754
23075649	5.38068	3.9228	9.63871	8.90667	9.24982	6.02309	7.13011	7.89295	8.10186	9.09612	7.43251	10.8807	6.84828	7.26756	7.97848	7.5699
23075650	4.63854	4.66228	3.65483	3.50033	4.2038	4.48231	3.87673	4.10446	3.72197	3.91217	4.15142	4.62461	4.28496	4.15588	4.11611	3.97831
23075651	5.02579	4.40219	5.16719	5.17547	4.89521	5.57273	5.48515	5.10571	5.27953	5.05844	5.52074	5.16958	5.38032	5.39331	5.36407	5.50244
23075652	2.61098	2.98666	2.87782	3.2373	2.71353	3.62282	3.12729	3.08918	2.69942	2.86495	2.50442	3.42936	3.49426	3.66272	3.22035	3.60897
23075653	2.80092	2.59136	2.05063	2.2047	2.13043	1.85914	2.97326	2.73392	2.2878	2.36359	3.08758	2.08105	2.5221	2.20889	2.40256	2.11859
23075654	4.02099	4.74014	6.32512	4.48402	6.05618	3.15879	4.82362	4.83945	4.17439	4.78388	4.04381	4.98475	5.07509	5.14815	5.22293	5.62211
23075655	3.7564	4.08923	2.44399	2.92042	3.26458	2.42707	3.00763	2.79404	2.56519	3.13501	3.34588	2.8761	3.40132	3.00608	3.31654	3.38422
23075656	2.65445	2.88122	1.93662	2.4025	2.19592	2.71385	2.31658	2.87753	2.60785	2.34462	2.93558	2.37319	2.65584	2.70264	2.51774	2.68984
23075657	2.57766	2.64497	1.94181	2.03121	1.93889	2.21892	2.33974	1.90713	2.16976	1.61541	1.56354	1.77967	1.91515	1.92531	1.64069	1.59498
23075658	3.09745	2.32763	1.93343	2.25024	1.86648	2.33622	2.08746	2.10476	2.51979	2.08338	2.56651	2.41748	1.72792	2.40395	2.52876	2.12149
23075659	4.04298	3.97139	3.21272	3.62507	3.64487	3.65839	3.44153	3.35795	3.79497	3.33521	3.53997	4.16491	3.32142	4.06408	3.5288	3.70258
23075660	2.61898	3.79597	1.78408	2.0544	2.16704	2.77915	2.15763	2.27284	2.08074	1.84336	2.30146	2.10121	2.25309	2.42825	2.22846	2.12495
23075661	3.29023	3.49684	2.76994	2.94724	3.25154	2.94415	2.88075	2.59385	3.0072	2.69371	3.00043	2.68336	2.86123	3.00175	3.04349	3.07252
23075662	2.28827	2.58166	2.0033	1.54673	2.11777	2.39482	2.16327	1.99978	2.15456	2.00846	2.1207	2.00004	2.42151	2.54912	1.82369	1.62319
23075663	4.27625	4.61259	3.75352	3.87924	4.0856	4.54635	4.62242	4.62446	4.08182	4.08445	3.91225	4.36575	4.421	4.58319	4.45416	3.86873
23075664	4.14424	4.88308	3.94421	4.11373	4.70173	5.15955	3.94011	4.34938	4.63439	4.49072	5.15819	4.01957	4.69327	4.34979	4.86413	4.35848
23075665	4.12432	4.73255	4.28675	4.47041	4.40704	5.1164	4.8858	4.38921	4.64469	4.59537	4.7229	4.20171	5.53853	4.98405	4.63793	4.37755
23075666	5.89415	4.85715	7.24604	7.01911	6.40081	5.85722	7.20098	7.1704	7.15731	7.03661	7.04874	7.73083	6.90593	6.7611	6.90184	7.47368
23075667	2.43835	2.55054	2.249	3.56389	2.57091	2.91382	3.68349	2.63336	3.08432	2.60635	2.25226	3.48387	2.95083	2.33272	2.90986	2.42441
23075668	3.7997	2.4466	6.59073	6.74668	6.6187	4.40603	5.29018	5.25075	6.34802	6.75779	5.97439	7.5168	5.44637	5.40324	6.29836	5.53368
23075669	5.86082	4.79975	5.14613	4.81833	5.24933	5.10987	5.07302	6.02775	5.09038	5.20859	5.95289	5.57375	5.08667	5.91205	4.94409	5.6506
23075670	4.65319	3.75834	3.34992	3.81685	4.00085	3.82591	3.64011	3.2291	4.05146	3.18506	4.06999	3.57576	4.25817	4.05457	4.28979	4.01137
23075671	3.62391	3.2462	3.19449	2.88796	3.01441	2.86044	3.58077	2.83551	2.73497	2.78496	2.74954	3.50854	2.78131	2.66276	3.29405	2.72935
23075672	3.41985	3.49578	3.52213	3.55524	3.47425	3.38568	3.73346	3.60103	3.58784	3.27954	3.40692	3.36136	3.47385	3.32082	2.76178	3.05725
23075673	3.67091	4.03518	2.97654	3.26121	3.44247	3.20802	3.30134	3.0939	2.98681	3.16469	3.79288	3.29089	3.22154	3.38749	3.3954	3.70666
23075674	4.30663	5.64773	3.86653	3.73331	3.96173	3.7453	4.11889	4.05397	4.16192	3.57608	3.96828	3.65763	4.04417	4.28503	3.76133	4.08617
23075675	4.05887	5.15647	4.71551	4.5418	4.57329	4.81819	4.91521	4.70108	4.91514	5.01924	4.93766	5.13193	4.36942	4.7844	4.81474	4.75939
23075676	7.3561	6.57894	6.28446	6.1769	5.89006	7.38521	6.44716	6.91433	6.15912	6.05273	6.78126	5.69334	6.79183	6.91234	6.18536	6.49431
23075677	4.71736	6.2502	4.40034	4.85262	4.98112	4.58257	4.82341	4.89956	4.173	4.62735	5.28863	4.73307	5.21843	5.4755	4.71872	4.9713
23075678	5.11724	3.63543	3.35001	3.99391	3.60917	4.56617	3.25676	3.98128	4.51898	3.81138	4.44829	3.33479	4.19836	3.84029	3.86738	4.21796
23075679	3.9031	3.26626	2.48075	2.61963	2.79901	2.49607	3.16314	2.87671	2.66197	2.60357	2.75185	3.17691	2.64307	3.57042	2.93323	3.01863
23075680	6.45488	7.04822	5.39651	5.39269	5.71824	6.44443	5.99348	5.86402	5.9038	5.63094	6.01901	5.43806	6.28129	6.7249	6.25105	6.10684
23075681	5.63362	3.66094	4.24645	4.02104	4.54821	4.68418	4.24779	4.40009	3.90261	3.89034	4.36278	4.69847	4.06087	4.75277	4.03357	4.05785
23075682	4.78047	3.55783	4.47782	4.34881	4.96263	4.36579	4.20708	4.25591	4.31612	5.11392	3.9282	4.05046	3.95795	4.76371	5.07074	4.53501
23075683	2.86631	3.28518	2.93074	2.60167	3.13077	2.92401	2.9558	2.51508	3.14682	2.56348	2.83214	2.85684	3.07957	3.1656	2.95645	2.7884
23075684	4.23797	3.87333	3.60271	3.43952	3.62261	4.63924	4.16111	3.34804	3.52613	4.33587	4.14478	3.66868	3.79697	3.98596	4.25789	3.96317
23075685	4.04817	4.01285	3.06389	3.39184	3.11679	3.35964	3.01021	3.13233	2.62732	2.62526	3.79744	3.10062	3.7342	3.73357	3.50443	3.11482
23075686	4.44363	5.35082	4.21022	4.19224	5.41002	5.2523	4.25787	4.35013	4.01912	3.88798	4.79969	3.72472	4.41631	4.60182	4.21635	4.34962
23075687	2.367	3.96196	3.53191	5.07564	3.95168	4.63437	4.63905	4.67406	4.43169	3.54287	3.68164	4.58475	4.406	4.67797	3.85357	3.17124
23075688	3.00411	4.22309	2.84367	3.62812	3.06115	3.2901	3.67736	3.27547	3.44076	2.64178	3.39556	3.67633	3.36416	2.71689	2.72619	2.63707
23075689	4.20277	3.82453	3.6151	3.65994	3.55768	3.93928	3.79838	3.66821	3.92984	3.24201	4.11861	3.25189	4.1633	4.08116	3.27766	3.61811
23075690	5.13998	6.46879	3.7034	4.37778	4.94836	5.11681	4.85864	4.56386	4.5576	4.35236	4.76186	4.18893	4.9087	5.08266	4.52569	4.3803
23075691	4.16319	3.7274	4.74626	5.64131	4.97621	4.60626	4.22346	5.03176	5.26792	5.0906	4.47046	4.77506	6.14607	4.52751	4.74905	5.43041
23075692	2.58296	2.59961	2.12971	1.90753	2.14409	2.16803	2.00662	2.02414	1.89475	2.31291	1.76734	2.05372	2.03047	2.81555	2.20758	2.36483
23075693	3.34201	2.69235	4.31719	4.81261	4.43481	4.23275	3.69848	3.65979	3.74298	3.74288	3.71022	4.42344	3.73498	3.6615	3.60606	4.26642
23075694	5.43804	5.22625	3.14063	4.07703	4.3447	5.03444	4.2077	4.03051	3.90205	3.46009	4.73881	3.32922	4.40353	4.57886	4.28798	4.7008
23075695	4.90881	4.03989	4.09281	4.8727	4.56016	4.65783	4.40262	4.37451	4.17549	4.91413	4.34137	5.10948	4.04515	4.27149	4.49858	4.56471
23075696	4.24646	4.98929	4.09656	4.06619	3.8045	4.52125	4.45467	4.74751	3.73494	4.7882	4.98044	4.1257	4.68991	4.65858	4.31356	4.75988
23075697	4.48753	4.54851	3.49112	3.70597	3.61169	4.06621	4.09138	4.13447	3.80995	3.83388	3.65984	3.32559	4.43364	4.24724	4.20105	4.0622
23075698	4.52297	3.24786	2.93293	3.17617	3.17866	4.29976	3.30883	3.17201	3.28756	2.86073	3.81345	2.95696	3.72577	3.71089	3.46057	3.57909
23075699	5.60851	4.96314	4.63092	5.21091	5.22395	5.52087	5.2194	5.01647	4.70261	5.02146	5.29111	4.69608	4.97188	5.35857	4.99187	4.91901
23075700	3.70516	4.32836	4.85572	3.82547	5.12466	4.12898	4.21348	4.73693	4.2221	3.96162	3.52522	5.86642	4.39453	4.00351	4.13386	3.61773
23075701	4.82681	3.43379	4.07996	3.55043	3.46285	4.19409	4.03098	3.87817	3.47643	3.82239	4.12204	4.20807	3.83661	3.44203	3.79492	3.93627
23075702	4.14103	2.79249	6.4183	6.58641	6.5574	4.59911	5.50021	5.98554	5.4689	6.34394	5.7386	6.49071	5.81232	5.58189	6.12698	5.30784
23075703	2.87915	1.72274	1.77618	2.11016	1.92648	2.09887	1.49315	2.24585	1.34038	1.68423	2.03481	1.58464	1.64762	2.08462	1.69952	2.31472
23075704	4.68714	4.95986	4.01255	3.95748	4.54423	5.0047	4.42532	4.28814	5.42217	3.94936	4.47078	4.09837	4.3464	4.55678	4.17131	3.95314
23075705	4.554	4.94795	3.60453	4.1177	3.7044	4.10592	4.34273	4.77273	4.58953	3.97002	4.09434	4.02927	4.37707	4.32494	4.43267	4.38755
23075706	5.60561	3.86	4.57137	4.57105	4.75901	5.68489	4.91277	4.94891	4.97871	4.87751	5.04078	4.85584	4.49081	5.08426	4.89623	4.83513
23075707	4.1834	4.12323	2.71142	3.11589	2.99265	3.9252	3.03601	2.52572	3.15988	3.12521	3.61069	2.93545	3.05905	3.96905	3.18301	2.35155
23075708	4.6405	5.32006	4.03274	4.49253	3.6192	5.13035	4.415	4.50795	3.95944	4.51987	4.08803	4.2654	4.20626	5.14989	4.54546	4.31265
23075709	3.18443	3.67224	4.07352	4.25364	3.8656	3.31311	3.85467	3.11853	4.56748	3.6067	4.25259	4.66374	3.83414	3.70467	4.37188	3.6911
23075710	4.35636	4.91295	3.96328	3.57704	3.84824	3.55617	3.56187	3.64342	2.92498	3.64413	4.11788	3.91181	3.98797	3.41034	4.01589	3.45252
23075711	5.12736	5.65421	5.55396	5.29116	4.80558	5.12245	5.05639	5.68887	4.8389	4.93306	4.81922	5.17966	5.13079	5.03816	5.11478	5.5517
23075712	3.44921	3.4403	4.31236	3.48014	3.64165	3.29565	3.51089	3.68168	3.30171	3.54644	3.85094	3.76437	3.52532	3.48327	4.01785	4.05222
23075713	3.55334	4.26758	3.97281	4.05955	4.01839	4.18567	4.18058	3.348	3.43495	3.61021	3.79075	3.70675	3.83132	4.57009	4.12341	4.85345
23075714	3.11211	3.82771	4.30562	5.17392	3.50221	3.31252	4.96551	3.59093	5.09052	4.9608	4.394	5.29853	4.44555	4.82548	4.6709	4.24756
23075715	3.77353	5.43645	4.57852	5.22866	5.25499	6.03763	4.96429	5.70783	4.95944	5.19591	5.03011	5.97028	5.41707	5.39101	5.09892	5.14633
23075716	3.69502	5.38529	3.60915	4.03435	3.44322	3.0686	3.47564	4.2602	4.02519	3.80436	3.74259	3.99006	3.63291	4.13478	3.54959	4.18141
23075717	3.93903	4.14259	3.46241	2.99606	3.35039	4.24137	3.19946	2.9662	2.9482	2.85343	3.10404	3.01807	3.68049	3.52604	3.47797	3.44146
23075718	3.48723	4.58239	4.58298	4.05671	3.38949	4.48267	3.84718	4.16597	3.26797	4.07137	4.50783	4.21214	4.15194	4.4167	3.87752	4.19036
23075719	3.13122	3.45593	3.61549	4.16257	3.32882	2.90325	3.18443	3.40602	3.11681	2.9609	3.23485	3.4267	3.2607	3.35062	3.35604	2.88594
23075720	4.90254	5.305	5.33796	5.09875	5.36528	5.25885	4.89634	5.7608	4.78831	5.08807	5.37753	5.74213	5.09049	5.1637	5.73982	4.49069
23075721	5.32272	5.48178	3.66948	3.88973	3.75709	4.93381	4.32307	4.05309	4.56238	3.61207	4.07912	3.29959	4.50968	4.46488	3.67935	4.70258
23075722	3.12596	4.00726	3.18181	3.96864	3.13388	3.0536	2.93578	2.72172	3.52323	3.38609	3.06307	2.96101	3.15233	3.4546	2.99417	3.19449
23075723	4.74146	3.87473	3.60952	3.95178	3.93255	4.53353	4.4369	4.20352	4.09192	3.80138	4.28159	4.20609	4.06766	4.9306	4.01107	4.05843
23075724	2.36616	3.45983	3.22567	3.12952	2.64262	2.89149	2.33964	2.84462	3.68437	2.72713	2.36618	4.3756	2.55739	2.82828	3.34489	2.67449
23075725	4.55749	3.67279	3.15873	3.23753	3.57296	4.33553	3.79305	3.75316	3.64672	3.31029	3.71641	3.59502	3.49171	3.51459	3.6134	3.51147
23075726	4.07788	3.2172	2.93815	3.13726	2.99406	3.16127	3.37889	3.14968	3.03774	2.68603	2.86417	3.44391	3.19822	3.02326	3.3563	2.62402
23075727	7.1279	6.79316	6.80242	7.13857	5.80325	6.59513	6.7491	6.58608	6.74249	6.57513	7.79735	7.54606	6.37381	6.76861	6.32028	6.67515
23075728	2.48317	2.33473	2.25869	2.76718	2.36772	2.87505	2.98826	2.53121	2.51277	2.2112	3.28841	2.79143	2.58912	3.14327	2.69188	2.5746
23075729	2.50108	2.61835	5.15244	4.31436	4.12878	2.15182	3.32227	3.63823	3.32883	3.1782	4.35906	6.21336	2.87269	3.05901	3.76428	3.47495
23075730	3.71221	3.74963	3.72315	3.44382	3.12075	3.90242	3.99593	3.27419	3.28491	3.60111	3.95497	3.78533	3.85628	3.79341	3.85466	3.07643
23075731	5.49559	3.81188	4.37643	4.88923	4.68263	4.95814	5.21463	4.8704	4.58756	4.15588	4.50198	5.6175	4.59518	4.74144	4.69201	5.01017
23075732	2.68196	3.33511	3.85023	4.50424	2.80726	3.03849	2.28343	3.42057	4.61503	3.32193	3.2785	4.44088	3.17652	3.72725	3.19286	2.5934
23075733	4.46257	3.75435	4.00725	3.26086	3.67384	4.16413	3.32988	3.68448	3.37651	3.33399	3.69504	3.95065	4.00577	3.1542	3.38022	4.02872
23075734	4.04732	3.88816	2.69237	2.90027	2.27027	2.71351	3.01409	3.47058	2.35497	2.62065	2.93683	2.98049	3.00275	3.50596	2.85212	2.92893
23075735	3.37997	3.01114	2.11922	2.84133	2.60215	2.03331	1.78441	3.02008	2.11204	2.00268	2.01906	2.11576	2.58582	2.0101	2.87152	2.87699
23075736	2.62877	2.84215	1.91021	1.76064	2.35924	3.11805	1.74067	1.78267	2.14902	1.3788	2.71774	1.57135	2.04748	2.04418	1.95009	1.93139
23075737	4.21662	4.44055	3.28932	3.42268	2.96269	3.96292	3.24687	4.12443	4.46253	3.23735	4.43263	3.63497	3.57379	4.02597	4.01386	3.31183
23075738	4.16761	5.27694	5.51464	4.86165	5.31788	4.51644	5.17716	4.81869	5.12916	4.99519	4.47576	4.97457	4.88481	5.18646	5.32974	5.07013
23075739	4.40491	2.9449	5.49394	5.09833	5.64082	5.45525	5.98052	5.15553	5.99297	5.98786	5.42571	5.78398	5.6162	5.08825	5.67108	5.70055
23075740	5.12045	3.95275	5.77266	5.96493	5.88425	5.3743	5.98896	5.12613	6.24255	5.90585	6.41377	5.83875	5.91315	5.78082	6.03276	5.59282
23075741	3.19999	3.31018	3.15651	3.52558	3.0282	4.59616	3.6633	3.66139	3.33032	3.2772	3.5712	3.77045	3.34985	3.66333	3.38083	3.65678
23075742	4.74236	4.69574	4.54177	3.95104	4.42356	4.56267	4.03182	4.06342	3.89357	4.02507	4.10097	5.29393	4.4145	5.03472	4.1863	4.65221
23075743	4.37373	4.51235	6.15405	5.88806	4.90331	5.31887	5.46845	5.35815	5.61189	5.42424	5.16232	6.41774	4.80541	5.01873	5.64619	4.98962
23075744	4.5343	4.24585	5.17269	4.96642	4.34166	5.09348	4.95962	4.4243	4.86091	4.51806	4.88586	4.54291	4.93555	4.64576	4.7413	4.50211
23075745	4.51099	3.84887	7.05499	7.01133	6.63765	4.59146	5.29716	5.9466	5.98779	6.7192	5.85835	6.83432	5.80735	5.00074	5.78163	5.52797
23075746	5.10819	4.53296	4.13091	4.40805	4.08946	4.29736	4.52966	3.95565	4.34462	4.14657	4.88259	4.50566	4.43769	4.84578	3.83724	4.46191
23075747	6.36585	5.86142	5.20769	5.23563	4.85764	5.73665	5.51129	5.12232	5.26241	4.97118	5.36247	6.40394	5.05345	5.57829	5.27746	4.94712
23075748	3.80395	4.56359	3.93267	4.25311	4.1364	3.83297	4.40632	4.31665	4.34357	3.63645	4.58609	3.56465	4.0103	4.53828	4.15917	4.4446
23075749	3.59763	4.78753	2.3828	2.86541	2.92596	2.64238	2.71409	2.8657	2.5494	2.39913	2.41252	2.62347	2.77268	2.57807	2.30866	2.74263
23075750	4.12447	5.41728	3.16395	3.86923	3.94357	3.84767	4.12301	3.83947	3.81001	3.46256	4.73159	3.84323	3.7445	3.90118	3.73038	3.17574
23075751	5.52528	6.00162	5.33454	5.87034	5.53062	5.06818	6.09574	5.15921	5.47523	5.1927	5.59789	4.34201	5.92177	5.76691	5.50353	5.33607
23075752	3.77597	4.6301	4.60088	4.93585	4.49471	4.31806	4.43583	4.94713	4.5699	4.5445	4.99031	5.2283	4.85347	3.9726	4.76634	4.58712
23075753	4.20546	3.87634	4.49699	3.72353	3.76485	4.18328	3.73083	4.04268	3.83615	3.66195	3.73557	4.67478	3.68614	3.93437	3.86888	3.85143
23075754	3.94272	3.47648	2.65717	3.03269	2.24583	3.91378	3.05635	3.06843	2.49068	2.66928	3.10631	2.998	2.95496	3.17119	3.05751	2.75737
23075755	3.39671	3.85726	2.11703	2.64246	2.48738	2.91857	2.45106	2.58003	2.38952	2.52852	2.48501	2.27316	2.58804	2.50867	2.80219	2.45254
23075756	6.85749	6.73035	6.33532	6.37386	6.49486	6.62004	6.35618	6.24328	7.05413	6.30344	7.08095	6.49432	6.69946	6.8473	6.77712	6.4776
23075757	4.51684	3.48237	5.37247	4.53857	3.59357	2.95276	3.52611	3.50413	5.13116	4.11914	4.17024	5.13752	3.88002	2.80613	3.99349	3.99308
23075758	3.53814	4.95428	5.13154	5.01054	4.33903	4.11463	4.72033	4.67091	4.35957	5.30742	5.01427	4.79428	4.70874	4.85355	5.2446	4.80426
23075759	5.30052	6.87871	4.07832	5.07237	4.47282	5.48746	4.92201	4.60743	4.68503	4.32526	4.84208	4.44974	4.77212	5.23183	4.57365	4.74203
23075760	2.18911	2.17403	2.3344	2.30574	2.19586	2.47274	2.50422	2.14338	2.2013	1.9132	2.15245	2.21845	2.03069	2.61926	2.26916	2.24264
23075761	4.10334	4.94272	2.65441	3.16089	2.67197	3.62649	3.12941	3.27338	3.25076	2.66703	2.92157	3.20668	3.16948	3.489	3.24818	3.32335
23075762	3.33197	4.88136	2.8373	2.78317	3.35139	4.0501	4.02816	2.9073	3.81754	2.56989	3.20428	2.58287	4.21269	2.95398	2.88325	2.78453
23075763	2.65824	2.18724	2.29862	2.52326	2.12021	3.74654	2.76818	2.82765	2.56192	2.47944	2.18668	1.91904	3.00484	2.41601	2.26326	2.48755
23075764	2.57409	1.84685	1.49999	1.35771	1.86936	2.36803	2.19738	1.65438	2.16468	1.73716	2.08513	1.30634	1.62255	2.18222	1.98261	2.28288
23075765	2.38146	2.96768	1.6474	1.78866	1.64143	2.67081	2.29984	1.91742	1.86342	1.56975	2.32499	1.54413	2.05052	1.72858	1.67179	1.85216
23075766	1.89955	3.3035	2.311	2.78651	1.96748	2.15412	2.16553	2.62076	2.06668	2.56577	2.32222	2.1202	2.35215	2.65797	2.14015	2.11566
23075767	3.61933	3.35434	2.49585	2.99352	2.57788	3.73889	3.93271	3.08756	3.05769	3.223	3.24545	2.63353	3.0097	3.61709	2.96356	3.34165
23075768	3.72013	3.02762	2.31279	2.66006	2.7004	3.73185	2.90796	2.85447	2.85636	2.17268	3.11958	2.58025	2.82934	2.47603	2.64887	3.09753
23075769	3.9306	4.42037	2.13609	2.51184	3.58653	2.79394	3.0249	3.14839	3.30795	2.18759	3.53998	2.59428	3.17406	2.98039	2.72186	3.1326
23075770	2.67584	2.5184	2.21501	1.99982	2.0847	3.10152	2.95801	2.65873	2.06583	2.14254	2.63736	2.34508	2.35729	2.30375	2.21836	2.26959
23075771	6.12657	5.46793	6.13449	6.4013	6.19351	6.64133	6.27436	6.67834	6.15133	6.34252	6.53895	6.87697	6.18569	6.63755	6.51678	6.24722
23075772	5.30947	5.31994	5.91181	6.2498	6.08446	5.87192	6.65397	6.12994	6.46393	5.91726	6.07768	6.34349	5.99568	5.58783	6.29648	6.15599
23075773	5.47052	5.67699	5.98499	5.96869	5.72923	5.69533	5.67666	5.80812	5.91758	5.70051	6.03614	6.6495	5.96572	5.69917	6.09672	5.47154
23075774	4.42581	3.52992	4.50666	4.11324	3.66479	4.42808	3.73241	3.90778	3.99874	3.81181	4.19045	4.51584	4.80577	4.74871	4.27197	4.12063
23075775	4.68717	4.66496	4.56129	4.41963	4.86916	4.78152	4.84648	4.69793	4.55268	4.49636	4.90118	4.01338	4.70497	4.82602	4.42479	4.72134
23075776	3.2464	4.08783	4.33891	4.59665	4.22869	3.77219	4.26583	4.64103	4.16507	4.69169	3.86739	4.55775	4.10351	3.80103	4.05721	3.4683
23075777	2.22921	4.07719	4.94909	5.46415	5.00104	4.12792	4.59379	5.31376	4.96169	5.12228	5.16112	6.65858	5.38411	4.77104	5.00368	5.30438
23075778	2.59402	2.00684	2.72284	2.84251	2.62047	2.26115	2.36103	2.40342	3.37234	2.53018	2.21091	2.50595	2.24609	2.80828	1.87797	2.70924
23075779	3.42701	2.95624	2.417	2.07544	2.4233	3.02778	2.51466	2.75222	2.40371	2.32202	2.75833	2.18987	2.84325	2.59769	2.38488	2.97518
23075780	6.21915	5.69282	5.43277	5.30364	5.16429	6.33193	5.83761	5.64299	5.56897	4.9215	5.90072	5.45618	5.80744	5.74181	5.73173	5.35412
23075781	5.94651	4.19085	4.43995	4.79705	4.86518	4.83898	3.82659	3.49353	4.25933	4.54052	4.51518	5.07856	4.47086	4.98466	4.4229	4.26297
23075782	5.24286	4.43959	3.22687	4.02398	3.71314	4.43018	3.76386	4.01595	3.74136	3.57972	4.11599	3.36055	3.91867	4.46202	3.40207	3.77671
23075783	4.64631	4.23493	4.32101	4.26916	4.17608	4.12829	4.43722	4.30058	4.22096	4.63731	4.49654	4.24763	4.42227	4.58444	4.59154	4.25606
23075784	3.41653	2.65589	2.99834	3.39344	3.1824	3.47101	2.84468	3.59528	3.93629	3.22388	3.59437	2.66108	2.84151	3.27221	3.47046	4.21987
23075785	2.28663	3.71593	2.30294	2.60892	2.44875	2.95651	2.88585	2.5498	3.16151	2.4881	2.01803	2.43391	3.16898	2.70964	2.35448	2.76555
23075786	2.73644	4.23282	4.50088	5.35014	4.03321	3.13912	3.60748	4.23947	3.45262	4.37975	3.64867	5.07601	3.21669	2.80386	3.45346	3.71043
23075787	4.08557	4.23842	5.03364	4.09566	4.19666	4.35938	4.37478	4.49471	4.37703	4.53241	3.76002	4.57192	4.35591	3.90598	4.21085	3.9856
23075788	4.96524	5.90233	4.97131	5.19613	5.3157	5.21448	5.08748	5.26852	5.67904	5.32961	5.24721	4.79009	5.20658	5.48181	5.32577	5.59104
23075789	2.49937	2.06301	1.91064	2.12154	1.82398	2.72812	2.89068	2.03467	2.62022	1.83141	2.50874	1.68189	2.41683	2.10469	2.07748	2.29577
23075790	3.02534	3.74468	3.32743	2.92419	3.00394	3.24036	3.09146	3.75164	3.29235	2.82441	3.83167	3.54341	3.1775	3.90746	3.55058	3.05777
23075791	4.48719	5.04781	3.8105	3.7949	4.25311	4.96685	4.90365	3.15495	4.36722	3.77514	4.22604	3.60884	4.43396	3.78612	4.04926	4.05888
23075792	3.45857	4.18456	3.23732	3.2395	3.05632	3.83369	3.16686	3.75205	3.4583	3.27843	2.87445	3.3239	3.5168	3.95228	3.43871	3.29682
23075793	5.16078	5.25618	2.73616	3.11667	3.16523	3.90374	3.69322	3.10896	2.96086	2.87689	3.51869	3.0589	3.4538	3.36658	3.73066	3.78923
23075794	3.62842	4.23825	3.24876	3.41999	4.02314	3.45245	3.02657	3.77168	3.31398	3.35331	3.49232	2.75471	3.17169	4.05325	3.22933	3.36963
23075795	4.32645	3.6521	2.14156	2.28833	2.54304	2.77082	2.77096	2.52598	2.4303	2.32967	2.62102	2.17329	2.6965	2.93535	2.28241	3.17045
23075796	5.06152	5.31468	4.23317	4.33546	4.33412	5.26737	4.57327	4.10849	4.77078	3.92746	4.35279	4.03034	4.61761	5.02718	4.01039	4.10251
23075797	4.72212	6.22874	4.18648	5.04248	4.62774	4.97868	4.6858	4.28137	4.58868	4.25916	5.06097	4.3685	4.82578	5.11925	4.53693	4.10549
23075798	3.75723	3.75733	3.50094	3.81229	3.40408	4.26846	4.19663	3.98046	4.66591	3.56974	3.98296	3.47967	3.72691	4.14605	3.50385	3.54085
23075799	4.2859	4.72239	3.17306	3.71704	4.20252	5.20586	4.0919	4.44966	3.99228	3.78565	4.1935	2.98403	4.21017	4.20813	3.85442	4.41979
23075800	3.87153	6.41406	3.77812	4.15543	4.49941	4.1719	3.94791	4.30402	3.20052	3.63289	4.73724	4.5037	4.09112	4.32802	4.07092	3.85946
23075801	2.76343	2.57182	3.2181	3.85108	2.7481	3.00129	2.8352	3.56199	3.5101	2.94798	4.45556	2.75663	3.45979	3.22755	2.94593	3.34625
23075802	3.67066	3.33692	4.34085	4.52851	3.88368	3.36828	3.6506	3.53427	4.1984	4.10149	3.99939	4.96557	3.35202	4.11448	3.58126	3.38324
23075803	3.54722	5.10915	3.41695	3.53137	3.87135	3.86437	3.60879	3.89852	4.20968	3.61037	3.50585	3.95848	4.23965	3.71527	3.65362	3.77239
23075804	5.2908	5.33692	9.70572	8.84816	8.47655	3.84197	6.08274	7.16238	7.79493	8.54029	5.49496	9.35108	7.03475	6.67813	7.8283	6.69429
23075805	2.95623	4.22324	3.80465	3.52838	4.3963	4.44632	4.79365	4.30982	4.45002	4.15915	4.27061	4.4285	4.17444	4.64878	4.49526	4.20587
23075806	2.71714	2.9912	2.64601	2.64514	1.87354	2.42346	2.18689	2.70441	3.3916	1.82274	2.35546	3.59149	2.44421	2.53385	2.2988	2.61366
23075807	5.63338	4.9186	7.23599	5.17702	6.12508	4.48613	4.57242	5.98316	4.9833	4.96409	4.80446	5.08815	5.148	5.09095	5.84137	5.70489
23075808	2.95078	2.85526	6.95136	4.72407	5.70822	3.15887	4.17856	6.03913	6.26335	5.03791	5.80108	4.24195	4.46745	4.88798	5.98181	6.10641
23075809	3.82263	4.44243	6.35447	5.18372	6.35414	4.78531	4.47105	5.82784	5.45882	5.61263	4.7107	6.55122	4.85612	4.61464	5.4439	5.21753
23075810	3.51409	3.16216	2.8991	3.48071	2.85524	2.72058	2.98247	3.19397	3.03473	2.82656	2.79914	3.59811	2.69441	2.93046	2.74662	2.43676
23075811	3.95457	4.18172	3.13368	3.76251	3.67898	3.63372	3.49451	4.0252	4.413	3.7657	3.31181	3.33337	4.09869	3.57559	3.6353	3.7003
23075812	5.68743	5.45879	4.36953	3.92241	4.26004	4.23044	4.74496	3.83697	4.47914	3.58712	4.14658	3.88834	4.56398	4.92716	4.33455	3.99884
23075813	3.81689	4.27916	2.82653	3.63858	3.17088	2.74897	2.88016	3.30827	2.8823	3.30891	2.91451	4.09879	3.9929	3.58142	2.73938	3.76496
23075814	2.01044	3.30131	3.83202	3.56844	3.65579	2.51568	2.73823	3.27713	2.943	3.32727	2.91924	3.89675	2.91762	2.72095	3.08121	2.89292
23075815	2.14897	2.22967	5.85782	5.78941	3.64883	2.98281	3.09895	3.86072	5.38755	4.22537	4.55749	5.44891	4.32184	2.5021	4.49029	3.28066
23075816	4.41039	4.03304	4.58764	5.00994	3.53774	4.08714	3.53107	4.07774	4.87194	4.3807	4.68243	4.19504	4.25836	3.1893	4.52209	4.25525
23075817	4.76461	3.86096	4.4501	4.29861	3.76347	2.86776	4.09013	3.49236	4.32071	3.79325	4.26625	4.10772	4.13721	3.78039	4.15133	3.97562
23075818	3.88189	4.45459	7.79142	7.71032	6.90721	4.60862	6.08892	6.14616	6.07798	7.46557	4.54046	8.78336	5.51744	4.76835	6.71985	6.52164
23075819	7.8011	7.50024	6.71636	7.21582	7.07265	7.45545	7.0067	7.14216	7.00337	6.80589	7.37617	6.79214	7.14895	7.41202	7.01385	7.21427
23075820	4.89193	5.7965	5.83563	5.92825	5.95993	3.864	5.04417	5.44737	5.50403	5.23853	5.36019	5.61369	5.0786	4.42202	5.48734	5.29453
23075821	3.81394	4.36463	3.89775	4.33287	4.13175	4.27693	3.99517	4.51648	3.97727	4.46582	4.27106	4.04112	3.88004	4.14466	4.14032	4.03365
23075822	4.87779	4.96288	5.62879	5.20155	5.28324	5.52786	5.16886	5.50646	5.36951	5.31501	5.22216	5.61709	5.37061	5.451	5.28468	4.93754
23075823	5.38068	3.9228	9.63871	8.90667	9.24982	6.02309	7.13011	7.89295	8.10186	9.09612	7.43251	10.8807	6.84828	7.26756	7.97848	7.5699
23075824	4.63854	4.66228	3.65483	3.50033	4.2038	4.48231	3.87673	4.10446	3.72197	3.91217	4.15142	4.62461	4.28496	4.15588	4.11611	3.97831
23075825	3.89266	3.20628	4.06639	4.03351	3.79819	3.95516	4.28524	3.96451	4.30745	3.89049	4.18993	3.91032	4.32056	4.04785	4.25147	4.43594
23075826	3.83582	4.43895	2.85943	3.4807	3.61991	2.86955	3.35424	3.67601	3.02044	3.512	3.76133	3.49826	3.81361	3.42086	3.7387	3.78792
23075827	2.65445	2.88122	1.93662	2.4025	2.19592	2.71385	2.31658	2.87753	2.60785	2.34462	2.93558	2.37319	2.65584	2.70264	2.51774	2.68984
23075828	2.57766	2.64497	1.94181	2.03121	1.93889	2.21892	2.33974	1.90713	2.16976	1.61541	1.56354	1.77967	1.91515	1.92531	1.64069	1.59498
23075829	3.09745	2.32763	1.93343	2.25024	1.86648	2.33622	2.08746	2.10476	2.51979	2.08338	2.56651	2.41748	1.72792	2.40395	2.52876	2.12149
23075830	2.62877	2.84215	1.91021	1.76064	2.35924	3.11805	1.74067	1.78267	2.14902	1.3788	2.71774	1.57135	2.04748	2.04418	1.95009	1.93139
23075831	4.04298	3.97139	3.21272	3.62507	3.64487	3.65839	3.44153	3.35795	3.79497	3.33521	3.53997	4.16491	3.32142	4.06408	3.5288	3.70258
23075832	2.53582	3.75714	1.72874	2.29786	2.35168	3.35088	2.64219	2.30051	2.18383	1.91153	2.18736	2.16485	2.27639	2.04574	1.95285	2.16299
23075833	3.29023	3.49684	2.76994	2.94724	3.25154	2.94415	2.88075	2.59385	3.0072	2.69371	3.00043	2.68336	2.86123	3.00175	3.04349	3.07252
23075834	1.96072	1.98097	2.10119	2.13975	2.34891	2.55614	2.54678	2.39956	2.16016	1.88407	2.27802	2.32599	2.88389	2.12721	2.11355	2.04328
23075835	2.84938	3.7034	2.5764	2.93941	3.13673	3.04743	3.61057	3.46832	2.93411	2.89824	3.14848	3.08791	3.16821	3.26876	3.08682	2.99543
23075836	3.55754	4.3949	3.47724	3.56018	4.18886	4.38514	3.6545	3.79009	4.11139	3.94148	4.45531	3.48714	4.04609	3.80059	4.36477	3.7035
23075837	4.22287	4.71851	4.26644	4.56753	4.43116	5.19294	4.78499	4.37527	4.66196	4.84917	5.0463	4.12756	5.42861	4.9075	4.63351	4.67231
23075838	5.89415	4.85715	7.24604	7.01911	6.40081	5.85722	7.20098	7.1704	7.15731	7.03661	7.04874	7.73083	6.90593	6.7611	6.90184	7.47368
23075839	2.43835	2.55054	2.249	3.56389	2.57091	2.91382	3.68349	2.63336	3.08432	2.60635	2.25226	3.48387	2.95083	2.33272	2.90986	2.42441
23075840	3.7997	2.4466	6.59073	6.74668	6.6187	4.40603	5.29018	5.25075	6.34802	6.75779	5.97439	7.5168	5.44637	5.40324	6.29836	5.53368
23075841	5.86082	4.79975	5.14613	4.81833	5.24933	5.10987	5.07302	6.02775	5.09038	5.20859	5.95289	5.57375	5.08667	5.91205	4.94409	5.6506
23075842	4.65319	3.75834	3.34992	3.81685	4.00085	3.82591	3.64011	3.2291	4.05146	3.18506	4.06999	3.57576	4.25817	4.05457	4.28979	4.01137
23075843	3.80195	3.44456	3.48899	3.14212	3.31279	3.84539	3.88411	3.17008	3.06155	3.13686	3.27322	3.61665	3.10873	3.24729	3.81186	3.17626
23075844	3.41985	3.49578	3.52213	3.55524	3.47425	3.38568	3.73346	3.60103	3.58784	3.27954	3.40692	3.36136	3.47385	3.32082	2.76178	3.05725
23075845	3.61189	3.98279	2.92983	3.01994	3.04947	3.32549	3.23366	2.9666	2.8493	2.92423	3.81744	3.06517	3.30686	3.37687	2.97738	3.34804
23075846	3.72122	4.54518	3.01057	2.9552	3.18826	3.68157	3.12603	3.31905	3.46555	2.98124	3.75283	2.9329	3.3432	3.40797	3.33468	3.54774
23075847	4.13642	5.5516	4.6685	4.69058	4.70489	4.96821	5.04401	5.0606	5.44922	4.94978	5.27894	5.18155	4.58506	5.00368	4.92982	4.72082
23075848	7.13235	6.82474	6.35573	6.46229	6.20174	7.22276	6.47572	6.91584	6.61576	6.35274	7.03125	6.225	7.0335	7.36545	6.52497	6.82216
23075849	4.71736	6.2502	4.40034	4.85262	4.98112	4.58257	4.82341	4.89956	4.173	4.62735	5.28863	4.73307	5.21843	5.4755	4.71872	4.9713
23075850	5.11724	3.63543	3.35001	3.99391	3.60917	4.56617	3.25676	3.98128	4.51898	3.81138	4.44829	3.33479	4.19836	3.84029	3.86738	4.21796
23075851	4.38421	3.68681	2.87305	2.97894	3.2475	3.1187	3.58981	3.25988	3.19108	3.04556	3.32088	3.44535	3.05484	3.60125	3.3164	3.39104
23075852	5.16021	5.01063	5.40314	5.79317	5.45911	5.4783	6.13997	5.48139	6.0174	5.85958	6.00266	6.61949	6.14833	5.82646	5.67406	5.97442
23075853	6.45488	7.04822	5.39651	5.39269	5.71824	6.44443	5.99348	5.86402	5.9038	5.63094	6.01901	5.43806	6.28129	6.7249	6.25105	6.10684
23075854	5.63362	3.66094	4.24645	4.02104	4.54821	4.68418	4.24779	4.40009	3.90261	3.89034	4.36278	4.69847	4.06087	4.75277	4.03357	4.05785
23075855	4.60458	3.45127	4.53972	4.94521	5.15917	3.94969	3.62992	4.08001	4.33769	5.49892	3.87469	4.05669	3.74963	4.47318	5.28397	4.34928
23075856	2.86631	3.28518	2.93074	2.60167	3.13077	2.92401	2.9558	2.51508	3.14682	2.56348	2.83214	2.85684	3.07957	3.1656	2.95645	2.7884
23075857	3.48618	2.89011	3.38862	3.13789	3.91625	4.07244	3.34641	2.86775	3.5904	4.10619	3.18617	4.14157	3.23455	2.87913	3.98748	3.69712
23075858	3.76963	3.71464	2.79648	3.13863	2.87826	2.9707	2.75476	2.83411	2.45845	2.37023	3.54552	3.25587	3.47547	3.50861	3.24898	2.64042
23075859	3.91426	4.28157	4.22141	3.97379	5.14787	4.79942	3.62491	3.55468	3.76744	3.59294	4.31397	3.24275	3.54278	3.95414	3.92933	3.98567
23075860	2.367	3.96196	3.53191	5.07564	3.95168	4.63437	4.63905	4.67406	4.43169	3.54287	3.68164	4.58475	4.406	4.67797	3.85357	3.17124
23075861	3.49958	4.14164	2.90316	3.62812	2.5685	3.05318	3.62432	3.24867	3.44301	2.61436	3.27857	3.70747	3.35732	2.8169	2.7222	2.78526
23075862	5.05198	4.60947	4.33541	5.19938	4.62822	5.16226	5.33198	4.64544	4.91299	4.35617	5.14788	4.45093	4.97581	4.77054	4.24249	4.9433
23075863	5.13998	6.46879	3.7034	4.37778	4.94836	5.11681	4.85864	4.56386	4.5576	4.35236	4.76186	4.18893	4.9087	5.08266	4.52569	4.3803
23075864	4.37554	4.01238	5.59108	5.77535	5.376	4.88368	4.89382	5.07725	5.56918	5.48056	4.90196	5.15549	5.56047	5.03252	5.04853	5.87076
23075865	2.58296	2.59961	2.12971	1.90753	2.14409	2.16803	2.00662	2.02414	1.89475	2.31291	1.76734	2.05372	2.03047	2.81555	2.20758	2.36483
23075866	3.34201	2.69235	4.31719	4.81261	4.43481	4.23275	3.69848	3.65979	3.74298	3.74288	3.71022	4.42344	3.73498	3.6615	3.60606	4.26642
23075867	5.43804	5.22625	3.14063	4.07703	4.3447	5.03444	4.2077	4.03051	3.90205	3.46009	4.73881	3.32922	4.40353	4.57886	4.28798	4.7008
23075868	4.90881	4.03989	4.09281	4.8727	4.56016	4.65783	4.40262	4.37451	4.17549	4.91413	4.34137	5.10948	4.04515	4.27149	4.49858	4.56471
23075869	4.24646	4.98929	4.09656	4.06619	3.8045	4.52125	4.45467	4.74751	3.73494	4.7882	4.98044	4.1257	4.68991	4.65858	4.31356	4.75988
23075870	4.48753	4.54851	3.49112	3.70597	3.61169	4.06621	4.09138	4.13447	3.80995	3.83388	3.65984	3.32559	4.43364	4.24724	4.20105	4.0622
23075871	4.45642	3.50366	2.98721	3.24036	3.2818	4.27483	3.442	2.81578	3.34649	2.9251	3.88692	2.74272	3.91405	3.89662	3.54308	3.65616
23075872	4.87276	4.80019	4.83818	5.59631	4.60717	5.26032	5.18357	4.81559	4.93159	4.83269	5.3427	5.054	5.2013	5.44071	4.67676	4.9885
23075873	5.60851	4.97115	4.67275	5.09158	5.17612	5.42995	4.76865	4.9702	4.52633	4.98266	5.08171	4.73048	4.97757	5.31074	5.05421	4.97083
23075874	2.45323	1.27071	1.72031	2.22745	1.80408	2.04236	1.90671	2.3949	1.53887	1.61843	2.24816	1.72046	2.05534	1.92817	1.71653	2.59146
23075875	4.86351	4.66491	3.76537	4.19953	4.42804	5.32233	4.60056	4.3934	5.42217	3.76913	4.83742	4.09245	4.59469	4.34745	4.0188	4.35226
23075876	3.90178	3.84797	3.83101	3.81846	4.23887	3.94029	4.16801	4.15361	4.21361	3.94157	3.88377	3.68093	4.33313	4.46289	4.41908	4.4282
23075877	3.94272	3.47648	2.65717	3.03269	2.24583	3.91378	3.05635	3.06843	2.49068	2.66928	3.10631	2.998	2.95496	3.17119	3.05751	2.75737
23075878	3.53395	3.75184	2.88044	3.23923	2.83979	3.69612	3.05524	3.19042	3.25664	3.15211	3.27669	2.8124	3.1545	3.19812	3.62773	3.11896
23075879	4.56637	3.35032	4.38957	4.4057	4.62957	5.34063	4.64676	4.35182	4.68259	4.61318	4.84471	4.42148	4.29039	4.76226	4.48095	4.66952
23075880	4.31634	4.33233	2.96303	3.38455	2.90439	3.634	3.26027	2.51938	3.26206	3.24595	3.70122	2.73597	3.1107	3.95676	3.08436	2.35713
23075881	4.6405	5.32006	4.03274	4.49253	3.6192	5.13035	4.415	4.50795	3.95944	4.51987	4.08803	4.2654	4.20626	5.14989	4.54546	4.31265
23075882	3.18443	3.67224	4.07352	4.25364	3.8656	3.31311	3.85467	3.11853	4.56748	3.6067	4.25259	4.66374	3.83414	3.70467	4.37188	3.6911
23075883	4.35636	4.91295	3.96328	3.57704	3.84824	3.55617	3.56187	3.64342	2.92498	3.64413	4.11788	3.91181	3.98797	3.41034	4.01589	3.45252
23075884	4.89548	5.0186	5.57567	5.00819	4.35777	4.60055	4.99622	5.43979	4.87425	4.78006	4.82902	6.1265	5.0561	5.36235	4.79139	5.24525
23075885	2.81945	3.20495	3.49014	2.98516	3.24307	3.25603	3.00578	3.15405	2.72856	2.67609	3.10674	3.02871	2.75206	2.85422	2.93062	3.35469
23075886	3.17195	4.03132	3.98007	3.74821	3.87185	3.63353	3.94262	3.08134	3.13789	3.4366	3.57602	3.3256	3.34189	4.41786	4.04862	4.92409
23075887	3.11211	3.82771	4.30562	5.17392	3.50221	3.31252	4.96551	3.59093	5.09052	4.9608	4.394	5.29853	4.44555	4.82548	4.6709	4.24756
23075888	4.06803	5.1264	4.61162	5.14498	5.04114	5.81274	4.90883	5.55182	5.33453	5.14186	5.24949	5.66967	5.40955	5.31482	4.95085	5.09212
23075889	3.69502	5.38529	3.60915	4.03435	3.44322	3.0686	3.47564	4.2602	4.02519	3.80436	3.74259	3.99006	3.63291	4.13478	3.54959	4.18141
23075890	5.51458	4.84515	4.30573	3.6447	4.01125	4.86049	3.74969	3.71849	3.64882	3.54158	3.91938	3.64041	4.08761	4.37674	4.21993	4.10023
23075891	3.89595	4.95398	4.63979	4.16637	3.33152	4.57005	3.93435	4.31336	3.21104	4.17715	4.47138	4.3218	4.25078	4.31955	3.52767	4.2515
23075892	3.82645	3.85767	3.83357	4.22756	3.52102	3.24608	3.48007	3.69484	3.00803	3.44281	3.50109	3.74829	3.62918	3.88304	3.78641	3.20754
23075893	4.29937	4.63027	4.34297	3.71639	4.32219	4.26067	3.74119	4.54855	3.29832	4.0704	4.14686	4.59301	4.01013	4.15275	4.70792	3.63449
23075894	4.72207	5.76094	4.03398	4.17996	4.20645	5.2434	4.67628	4.34635	4.73551	4.00781	4.34452	3.60579	4.82056	4.73706	3.87589	4.94386
23075895	3.15349	4.59574	3.92826	4.28817	3.66746	4.87934	3.49944	3.52832	4.27582	4.14365	4.47019	3.54605	3.73726	3.83666	3.70636	4.37144
23075896	4.66966	2.92023	3.84909	3.87998	3.85764	4.36264	4.40173	4.17077	3.62298	3.82712	4.2093	4.28588	3.90776	4.72836	3.97686	4.12809
23075897	7.1279	6.79316	6.80242	7.13857	5.80325	6.59513	6.7491	6.58608	6.74249	6.57513	7.79735	7.54606	6.37381	6.76861	6.32028	6.67515
23075898	2.48317	2.33473	2.25869	2.76718	2.36772	2.87505	2.98826	2.53121	2.51277	2.2112	3.28841	2.79143	2.58912	3.14327	2.69188	2.5746
23075899	3.66624	3.80661	3.67911	4.12099	3.88882	4.27738	4.10442	4.35291	4.13061	4.03115	4.06881	3.95755	3.83503	4.20889	4.06806	4.08326
23075900	4.39795	5.33535	4.50915	4.88728	4.59877	4.24873	3.52458	3.96414	4.57408	4.09062	4.63294	4.5378	4.0375	3.95231	5.33373	4.7517
23075901	4.53093	5.46242	4.6095	4.57542	4.41762	3.97022	3.63396	3.81277	4.34761	3.96983	4.45375	4.58419	4.26734	3.8423	5.21961	4.46003
23075902	4.1356	3.5348	2.62722	2.74037	2.15083	3.05837	2.84379	3.0198	2.67769	2.5597	2.91811	3.14518	3.44326	3.11685	2.85399	2.79632
23075903	3.78405	4.89663	3.38257	3.20155	3.15023	4.49548	3.25608	3.73253	4.40577	3.2811	4.54745	3.41611	3.57075	3.91245	4.05613	3.11858
23075904	4.16761	5.27694	5.51464	4.86165	5.31788	4.51644	5.17716	4.81869	5.12916	4.99519	4.47576	4.97457	4.88481	5.18646	5.32974	5.07013
23075905	3.19999	3.31018	3.15651	3.52558	3.0282	4.59616	3.6633	3.66139	3.33032	3.2772	3.5712	3.77045	3.34985	3.66333	3.38083	3.65678
23075906	4.74236	4.69574	4.54177	3.95104	4.42356	4.56267	4.03182	4.06342	3.89357	4.02507	4.10097	5.29393	4.4145	5.03472	4.1863	4.65221
23075907	5.52143	6.22875	6.99893	6.45544	6.39791	5.93553	6.61544	6.32912	6.9017	6.30437	6.24308	6.49237	5.82981	6.09125	6.65086	6.06573
23075908	4.5343	4.24585	5.17269	4.96642	4.34166	5.09348	4.95962	4.4243	4.86091	4.51806	4.88586	4.54291	4.93555	4.64576	4.7413	4.50211
23075909	5.18743	4.91488	6.86862	6.80955	6.56427	5.03458	5.26709	5.83821	5.95637	6.64352	5.85902	6.79641	5.78388	5.14095	5.88549	5.48752
23075910	5.5597	4.59452	4.56563	4.8583	4.55715	5.41136	4.99463	4.61918	4.74936	4.64492	5.06297	4.7694	4.86396	5.31765	4.32993	5.16091
23075911	5.46792	4.9565	4.57288	4.41073	4.06624	4.73447	4.55969	4.26322	4.42826	3.87553	4.51399	5.55008	4.00399	4.65868	4.45036	3.98209
23075912	3.80395	4.56359	3.93267	4.25311	4.1364	3.83297	4.40632	4.31665	4.34357	3.63645	4.58609	3.56465	4.0103	4.53828	4.15917	4.4446
23075913	3.59763	4.78753	2.3828	2.86541	2.92596	2.64238	2.71409	2.8657	2.5494	2.39913	2.41252	2.62347	2.77268	2.57807	2.30866	2.74263
23075914	5.5482	4.54992	5.70126	5.46584	5.15302	5.61051	5.11704	5.92341	5.62151	5.18092	6.01254	5.443	5.74514	5.37082	5.77756	5.97215
23075915	4.99714	4.87705	4.49147	4.61384	4.02172	4.45355	4.68433	4.08054	4.50902	4.27991	5.11014	4.2576	4.89276	4.10333	4.33495	4.12101
23075916	6.85474	6.71861	6.36611	6.56384	6.49553	6.45937	6.16671	6.60653	6.92481	6.27027	7.10786	6.3997	6.78589	6.84455	6.8887	6.46925
23075917	4.51684	3.48237	5.37247	4.53857	3.59357	2.95276	3.52611	3.50413	5.13116	4.11914	4.17024	5.13752	3.88002	2.80613	3.99349	3.99308
23075918	3.53814	4.95428	5.13154	5.01054	4.33903	4.11463	4.72033	4.67091	4.35957	5.30742	5.01427	4.79428	4.70874	4.85355	5.2446	4.80426
23075919	4.98142	6.40907	3.80643	4.77344	3.89856	5.18854	4.59313	4.27628	4.19437	4.06555	4.52298	4.11043	4.62581	4.92312	4.26656	4.4385
23075920	3.30063	3.53533	2.76049	2.69086	2.8626	3.45261	3.31425	3.00587	3.27131	3.0929	3.31534	3.02611	3.4068	2.89315	3.34577	2.98158
23075921	2.38028	2.02058	2.52556	2.75543	2.3912	2.61693	2.69538	2.33504	2.39664	2.10436	2.41218	2.40135	2.32925	2.81092	2.46615	2.4338
23075922	4.10334	4.94272	2.65441	3.16089	2.67197	3.62649	3.12941	3.27338	3.25076	2.66703	2.92157	3.20668	3.16948	3.489	3.24818	3.32335
23075923	3.28953	5.57114	2.84545	2.78503	3.31885	3.99263	3.98706	2.66201	3.60652	2.5777	3.44515	2.57686	3.82683	3.12551	2.7716	2.82433
23075924	2.65824	2.18724	2.29862	2.52326	2.12021	3.74654	2.76818	2.82765	2.56192	2.47944	2.18668	1.91904	3.00484	2.41601	2.26326	2.48755
23075925	2.57409	1.84685	1.49999	1.35771	1.86936	2.36803	2.19738	1.65438	2.16468	1.73716	2.08513	1.30634	1.62255	2.18222	1.98261	2.28288
23075926	2.0918	2.11221	1.88162	1.84473	2.1496	2.68122	2.10632	2.11254	1.63123	1.68049	2.18184	2.12151	2.01977	2.0516	1.6584	2.03377
23075927	1.78151	2.14984	1.82096	2.59072	2.19827	1.95245	2.50125	2.58629	2.02221	1.83614	2.40544	1.91334	2.23618	2.15098	2.35344	1.99706
23075928	3.61933	3.35434	2.49585	2.99352	2.57788	3.73889	3.93271	3.08756	3.05769	3.223	3.24545	2.63353	3.0097	3.61709	2.96356	3.34165
23075929	3.37914	2.84977	2.63527	3.06554	2.79145	3.08622	2.96271	2.91661	2.75694	2.33394	3.2793	2.66192	3.27623	2.5912	2.78938	3.10037
23075930	3.48638	4.38775	1.64921	2.00863	2.75537	2.31862	2.55313	2.21394	2.47084	1.69863	3.0531	1.85975	2.52846	2.77789	2.2851	2.93496
23075931	2.67584	2.5184	2.21501	1.99982	2.0847	3.10152	2.95801	2.65873	2.06583	2.14254	2.63736	2.34508	2.35729	2.30375	2.21836	2.26959
23075932	6.12657	5.46793	6.13449	6.4013	6.19351	6.64133	6.27436	6.67834	6.15133	6.34252	6.53895	6.87697	6.18569	6.63755	6.51678	6.24722
23075933	5.30947	5.31994	5.91181	6.2498	6.08446	5.87192	6.65397	6.12994	6.46393	5.91726	6.07768	6.34349	5.99568	5.58783	6.29648	6.15599
23075934	5.47052	5.67699	5.98499	5.96869	5.72923	5.69533	5.67666	5.80812	5.91758	5.70051	6.03614	6.6495	5.96572	5.69917	6.09672	5.47154
23075935	4.51835	4.17102	4.58715	4.81667	4.44997	4.75248	5.24002	4.17883	5.13693	4.71913	5.73376	4.9416	5.365	5.42772	5.22211	4.7425
23075936	4.71301	4.66496	4.55319	4.54351	4.84881	4.76814	4.77691	4.68061	4.27006	4.51583	4.86011	4.14663	4.46327	4.9408	4.28268	4.67368
23075937	3.2464	4.08783	4.33891	4.59665	4.22869	3.77219	4.26583	4.64103	4.16507	4.69169	3.86739	4.55775	4.10351	3.80103	4.05721	3.4683
23075938	2.22921	4.07719	4.94909	5.46415	5.00104	4.12792	4.59379	5.31376	4.96169	5.12228	5.16112	6.65858	5.38411	4.77104	5.00368	5.30438
23075939	2.43317	2.65612	2.62168	3.15723	3.15316	2.80197	2.81454	2.74114	3.03473	2.71277	2.59786	3.05836	2.48015	3.21595	2.04532	2.34463
23075940	1.95438	1.96275	1.4841	1.35439	1.85737	2.71073	1.86455	1.47218	1.95217	1.49452	1.60579	1.48546	1.76155	1.45835	1.67103	1.73983
23075941	5.35903	4.78159	4.57209	4.72632	4.36154	5.13204	4.93628	4.61518	4.46687	4.51901	4.63616	4.43524	4.8726	4.95111	4.73058	4.9337
23075942	5.78236	3.48568	4.05861	4.01038	4.3765	4.22761	4.15363	3.12348	4.4111	4.16784	4.08996	4.95101	4.39231	4.89662	4.27678	4.03356
23075943	4.20516	4.51847	3.01139	3.9349	3.70613	4.4565	3.83788	4.07716	3.84556	3.70176	4.49964	3.412	4.10759	4.42947	3.47609	3.85607
23075944	4.73484	4.35603	4.28517	4.17838	4.04121	4.06201	4.11638	4.16209	4.06138	4.47718	4.19403	4.2462	4.09299	4.39403	4.42388	4.27223
23075945	3.13367	2.61206	3.31786	3.43541	3.10674	3.44099	3.29534	4.02243	4.45339	3.15033	3.22984	2.55904	2.84635	3.13858	3.51905	3.94469
23075946	2.28663	3.71593	2.30294	2.60892	2.44875	2.95651	2.88585	2.5498	3.16151	2.4881	2.01803	2.43391	3.16898	2.70964	2.35448	2.76555
23075947	2.36023	3.53766	4.06348	5.10392	4.50583	3.17648	3.88067	4.14002	3.54752	4.79466	3.78021	5.10182	3.23354	3.14509	3.51616	3.6097
23075948	3.3502	3.85002	4.16221	3.28039	3.3714	3.65673	3.58519	3.65395	3.53628	3.22864	2.91586	3.73873	3.48014	3.09987	3.36067	3.02609
23075949	4.48719	5.04781	3.8105	3.7949	4.25311	4.96685	4.90365	3.15495	4.36722	3.77514	4.22604	3.60884	4.43396	3.78612	4.04926	4.05888
23075950	4.96524	5.90233	4.97131	5.19613	5.3157	5.21448	5.08748	5.26852	5.67904	5.32961	5.24721	4.79009	5.20658	5.48181	5.32577	5.59104
23075951	3.02534	3.74468	3.32743	2.92419	3.00394	3.24036	3.09146	3.75164	3.29235	2.82441	3.83167	3.54341	3.1775	3.90746	3.55058	3.05777
23075952	3.45857	4.18456	3.23732	3.2395	3.05632	3.83369	3.16686	3.75205	3.4583	3.27843	2.87445	3.3239	3.5168	3.95228	3.43871	3.29682
23075953	5.25641	5.26456	2.68618	2.60499	3.18394	3.97833	3.25735	3.40213	2.97033	3.05011	3.52242	2.76861	3.37372	3.36134	3.63954	3.70672
23075954	3.62842	4.23825	3.24876	3.41999	4.02314	3.45245	3.02657	3.77168	3.31398	3.35331	3.49232	2.75471	3.17169	4.05325	3.22933	3.36963
23075955	3.11866	2.59467	2.76187	3.28698	2.99683	3.23572	3.26799	2.34719	2.76953	2.81082	2.75484	3.12796	2.96896	3.13246	2.63198	3.00808
23075956	5.06152	5.31468	4.23317	4.33546	4.33412	5.26737	4.57327	4.10849	4.77078	3.92746	4.35279	4.03034	4.61761	5.02718	4.01039	4.10251
23075957	4.72212	6.22874	4.18648	5.04248	4.62774	4.97868	4.6858	4.28137	4.58868	4.25916	5.06097	4.3685	4.82578	5.11925	4.53693	4.10549
23075958	3.06084	4.0537	3.13773	3.36874	3.06648	3.51115	3.91792	3.39844	4.23629	3.04565	3.56753	3.06921	3.10156	3.24013	3.17412	2.72235
23075959	4.04843	4.55876	3.07107	3.45219	4.01024	4.98046	4.22119	4.31231	3.6899	3.6103	3.8632	2.58904	4.04082	4.38659	3.61855	4.32262
23075960	3.87153	6.41406	3.77812	4.15543	4.49941	4.1719	3.94791	4.30402	3.20052	3.63289	4.73724	4.5037	4.09112	4.32802	4.07092	3.85946
23075961	3.30525	2.92447	3.804	4.00971	2.97101	2.84893	3.32178	3.01953	3.53214	3.54673	3.55415	4.45299	2.98028	3.69184	2.94527	3.35834
23075962	3.54722	5.10915	3.41695	3.53137	3.87135	3.86437	3.60879	3.89852	4.20968	3.61037	3.50585	3.95848	4.23965	3.71527	3.65362	3.77239
23075963	5.2908	5.33692	9.70572	8.84816	8.47655	3.84197	6.08274	7.16238	7.79493	8.54029	5.49496	9.35108	7.03475	6.67813	7.8283	6.69429
23075964	3.25159	4.58612	4.22343	3.90471	4.98909	4.83123	5.36336	4.77419	4.90169	4.63428	4.75663	4.66622	4.57125	4.97654	4.73088	4.51502
23075965	2.76867	3.20254	2.81446	2.61212	3.27376	3.52588	2.57685	3.72006	3.34579	2.31609	2.33385	4.06354	2.51097	2.73984	2.58092	1.91022
23075966	5.36908	5.50981	5.07071	4.94534	5.20736	5.77582	5.28722	5.38858	5.10634	4.93429	5.35759	4.47704	5.22746	5.47664	5.20355	4.85742
23075967	2.14897	2.22967	5.85782	5.78941	3.64883	2.98281	3.09895	3.86072	5.38755	4.22537	4.55749	5.44891	4.32184	2.5021	4.49029	3.28066
23075968	4.41039	4.03304	4.58764	5.00994	3.53774	4.08714	3.53107	4.07774	4.87194	4.3807	4.68243	4.19504	4.25836	3.1893	4.52209	4.25525
23075969	4.41583	3.32688	4.01461	3.48202	3.3094	3.78986	3.66754	3.83969	3.53927	3.57336	3.60056	4.28313	4.01184	3.14437	3.2776	3.06527
23075970	4.92268	5.16704	4.47308	5.01614	5.08244	4.53684	5.39001	3.79554	4.91493	3.86971	4.3597	6.08362	5.09137	5.31748	4.71933	5.15902
23075971	4.24062	3.01116	4.16521	3.68117	3.88509	4.63728	4.26462	4.14761	3.71111	3.30447	4.49106	3.70512	3.9344	4.24082	4.16381	3.93008
23075972	4.74916	5.12422	5.76489	5.79572	5.94185	3.77867	5.02609	5.4026	5.32209	5.81295	5.33663	5.56649	5.00516	4.36112	5.49773	4.87577
23075973	3.0137	3.8682	3.37756	4.14539	3.80861	4.0836	3.82973	3.9641	4.27638	4.16868	4.00506	3.69349	3.53787	3.88921	3.99238	3.71052
23075974	5.58634	5.56414	6.03704	5.73736	5.89918	6.1575	5.73034	6.05871	5.94645	5.80089	5.88582	5.92224	5.98654	6.03815	5.89234	5.67414
23075975	4.76269	5.26089	5.67922	4.65349	5.41384	5.53973	5.4512	5.2586	5.15544	5.37307	5.41908	5.25605	5.758	5.3706	5.9015	5.76485
23075976	3.45607	3.69701	2.47404	3.10118	3.31143	2.44863	2.98363	2.91963	2.64987	3.30334	3.48463	2.93767	3.48782	3.53275	3.46969	3.46199
23075977	2.65445	2.88122	1.93662	2.4025	2.19592	2.71385	2.31658	2.87753	2.60785	2.34462	2.93558	2.37319	2.65584	2.70264	2.51774	2.68984
23075978	2.57766	2.64497	1.94181	2.03121	1.93889	2.21892	2.33974	1.90713	2.16976	1.61541	1.56354	1.77967	1.91515	1.92531	1.64069	1.59498
23075979	3.09745	2.32763	1.93343	2.25024	1.86648	2.33622	2.08746	2.10476	2.51979	2.08338	2.56651	2.41748	1.72792	2.40395	2.52876	2.12149
23075980	4.04298	3.97139	3.21272	3.62507	3.64487	3.65839	3.44153	3.35795	3.79497	3.33521	3.53997	4.16491	3.32142	4.06408	3.5288	3.70258
23075981	2.53582	3.75714	1.72874	2.29786	2.35168	3.35088	2.64219	2.30051	2.18383	1.91153	2.18736	2.16485	2.27639	2.04574	1.95285	2.16299
23075982	2.88402	3.76855	3.21472	3.26656	3.55374	3.30862	3.56043	2.98522	3.64748	3.16468	3.41666	3.07682	3.28595	3.6982	3.44199	3.62284
23075983	1.96072	1.98097	2.10119	2.13975	2.34891	2.55614	2.54678	2.39956	2.16016	1.88407	2.27802	2.32599	2.88389	2.12721	2.11355	2.04328
23075984	2.88845	3.73085	2.48474	2.91842	2.78345	2.98512	3.08726	3.42634	3.11862	3.00086	3.1549	3.05235	3.33754	3.58145	3.24493	2.95987
23075985	3.55754	4.3949	3.47724	3.56018	4.18886	4.38514	3.6545	3.79009	4.11139	3.94148	4.45531	3.48714	4.04609	3.80059	4.36477	3.7035
23075986	4.36981	5.58895	4.42828	4.58752	4.95048	5.35424	4.91986	4.45298	4.42491	4.98296	5.09024	4.2866	5.68049	5.06412	4.83621	4.78848
23075987	5.89415	4.85715	7.24604	7.01911	6.40081	5.85722	7.20098	7.1704	7.15731	7.03661	7.04874	7.73083	6.90593	6.7611	6.90184	7.47368
23075988	2.38521	2.62067	2.10794	3.34371	2.32496	3.29444	3.4546	2.38304	3.1347	2.3632	1.96539	3.29167	2.56444	2.1953	2.63178	1.99301
23075989	3.7997	2.4466	6.59073	6.74668	6.6187	4.40603	5.29018	5.25075	6.34802	6.75779	5.97439	7.5168	5.44637	5.40324	6.29836	5.53368
23075990	5.86082	4.79975	5.14613	4.81833	5.24933	5.10987	5.07302	6.02775	5.09038	5.20859	5.95289	5.57375	5.08667	5.91205	4.94409	5.6506
23075991	4.65319	3.75834	3.34992	3.81685	4.00085	3.82591	3.64011	3.2291	4.05146	3.18506	4.06999	3.57576	4.25817	4.05457	4.28979	4.01137
23075992	3.62391	3.2462	3.19449	2.88796	3.01441	2.86044	3.58077	2.83551	2.73497	2.78496	2.74954	3.50854	2.78131	2.66276	3.29405	2.72935
23075993	3.41985	3.49578	3.52213	3.55524	3.47425	3.38568	3.73346	3.60103	3.58784	3.27954	3.40692	3.36136	3.47385	3.32082	2.76178	3.05725
23075994	3.01802	3.20976	2.88284	2.92618	3.10976	2.9746	3.06214	3.03767	2.85537	2.6315	3.04025	3.04866	3.01932	2.92579	3.00809	3.50557
23075995	3.64301	4.4815	2.85503	2.77789	3.10613	3.55923	3.00377	3.0253	3.65067	2.93471	3.89747	2.88355	3.32086	3.41587	3.2549	3.48822
23075996	4.13642	5.5516	4.6685	4.69058	4.70489	4.96821	5.04401	5.0606	5.44922	4.94978	5.27894	5.18155	4.58506	5.00368	4.92982	4.72082
23075997	7.13235	6.82474	6.35573	6.46229	6.20174	7.22276	6.47572	6.91584	6.61576	6.35274	7.03125	6.225	7.0335	7.36545	6.52497	6.82216
23075998	4.71736	6.2502	4.40034	4.85262	4.98112	4.58257	4.82341	4.89956	4.173	4.62735	5.28863	4.73307	5.21843	5.4755	4.71872	4.9713
23075999	5.11724	3.63543	3.35001	3.99391	3.60917	4.56617	3.25676	3.98128	4.51898	3.81138	4.44829	3.33479	4.19836	3.84029	3.86738	4.21796
23076000	4.38421	3.68681	2.87305	2.97894	3.2475	3.1187	3.58981	3.25988	3.19108	3.04556	3.32088	3.44535	3.05484	3.60125	3.3164	3.39104
23076001	4.90945	5.53248	6.13139	6.46796	6.01557	5.54919	6.23803	5.92745	6.36171	6.18705	6.11106	6.76261	6.26605	6.08055	5.70907	6.45739
23076002	4.06983	4.77478	4.24981	4.72826	4.44399	3.5198	4.404	4.04656	4.51994	5.3632	5.01736	5.09799	4.59645	5.15988	4.88026	4.66859
23076003	6.45488	7.04822	5.39651	5.39269	5.71824	6.44443	5.99348	5.86402	5.9038	5.63094	6.01901	5.43806	6.28129	6.7249	6.25105	6.10684
23076004	5.63362	3.66094	4.24645	4.02104	4.54821	4.68418	4.24779	4.40009	3.90261	3.89034	4.36278	4.69847	4.06087	4.75277	4.03357	4.05785
23076005	4.60458	3.45127	4.53972	4.94521	5.15917	3.94969	3.62992	4.08001	4.33769	5.49892	3.87469	4.05669	3.74963	4.47318	5.28397	4.34928
23076006	2.86631	3.28518	2.93074	2.60167	3.13077	2.92401	2.9558	2.51508	3.14682	2.56348	2.83214	2.85684	3.07957	3.1656	2.95645	2.7884
23076007	3.60347	3.38671	3.41147	3.12151	3.51608	3.84087	3.52931	3.30925	3.68071	4.17313	3.71272	3.6573	3.44574	3.18668	4.12194	3.73114
23076008	4.04817	4.01285	3.06389	3.39184	3.11679	3.35964	3.01021	3.13233	2.62732	2.62526	3.79744	3.10062	3.7342	3.73357	3.50443	3.11482
23076009	3.54682	4.84711	4.2916	4.07125	5.86657	4.84487	3.64532	3.66784	3.77003	3.6904	4.25286	3.22806	3.52592	4.0325	3.97118	4.01029
23076010	2.367	3.96196	3.53191	5.07564	3.95168	4.63437	4.63905	4.67406	4.43169	3.54287	3.68164	4.58475	4.406	4.67797	3.85357	3.17124
23076011	3.49958	4.14164	2.90316	3.62812	2.5685	3.05318	3.62432	3.24867	3.44301	2.61436	3.27857	3.70747	3.35732	2.8169	2.7222	2.78526
23076012	3.34201	2.69235	4.31719	4.81261	4.43481	4.23275	3.69848	3.65979	3.74298	3.74288	3.71022	4.42344	3.73498	3.6615	3.60606	4.26642
23076013	7.11109	7.13691	8.04962	8.46747	8.38594	8.41416	8.42246	8.24799	8.39832	8.33932	8.54433	8.30764	8.20201	8.52666	8.47378	8.28425
23076014	4.65591	5.48233	4.65094	4.62869	4.60909	5.26044	4.902	4.98821	4.93896	4.70029	4.83951	5.46	4.50959	5.12394	5.13895	4.70909
23076015	3.69506	4.17424	4.89254	3.77058	5.30972	4.33038	4.32018	4.79839	4.2555	4.02309	3.60651	6.27767	3.94557	4.06992	4.23093	3.69657
23076016	4.82681	3.43379	4.07996	3.55043	3.46285	4.19409	4.03098	3.87817	3.47643	3.82239	4.12204	4.20807	3.83661	3.44203	3.79492	3.93627
23076017	3.91217	2.84498	6.10932	6.44047	6.15115	4.32222	5.23464	5.75969	5.20302	5.81853	5.33	6.32304	5.00301	5.32034	6.14863	5.65182
23076018	3.57815	2.16428	2.0384	2.83727	2.0583	2.5567	2.57344	2.77195	1.99535	2.03757	2.75949	2.0743	2.48141	2.83617	2.18224	2.48187
23076019	4.97653	5.08912	4.09364	4.06922	4.28927	5.30307	4.91528	4.4089	5.07494	4.0321	4.86587	4.20566	4.712	3.862	4.18838	4.14417
23076020	3.90178	3.84797	3.83101	3.81846	4.23887	3.94029	4.16801	4.15361	4.21361	3.94157	3.88377	3.68093	4.33313	4.46289	4.41908	4.4282
23076021	3.39671	3.85726	2.11703	2.64246	2.48738	2.91857	2.45106	2.58003	2.38952	2.52852	2.48501	2.27316	2.58804	2.50867	2.80219	2.45254
23076022	4.56637	3.35032	4.38957	4.4057	4.62957	5.34063	4.64676	4.35182	4.68259	4.61318	4.84471	4.42148	4.29039	4.76226	4.48095	4.66952
23076023	4.0167	4.18339	2.73839	3.34199	3.0172	4.02359	3.10662	2.56282	2.90789	3.2828	3.65845	3.01683	2.96482	3.53869	3.34557	2.54978
23076024	3.57554	4.49197	3.46241	4.14534	3.43826	4.10213	3.83694	3.96356	3.50803	3.93402	3.7577	3.63611	3.54989	4.39465	3.76247	3.48397
23076025	3.18443	3.67224	4.07352	4.25364	3.8656	3.31311	3.85467	3.11853	4.56748	3.6067	4.25259	4.66374	3.83414	3.70467	4.37188	3.6911
23076026	4.35636	4.91295	3.96328	3.57704	3.84824	3.55617	3.56187	3.64342	2.92498	3.64413	4.11788	3.91181	3.98797	3.41034	4.01589	3.45252
23076027	4.31116	3.66517	6.13243	5.05521	4.03047	3.64263	4.7582	5.40916	4.34244	4.94211	4.76189	6.20076	4.32454	4.4082	4.85709	4.8372
23076028	6.0237	5.27721	5.85683	5.84649	5.34469	5.92554	5.83232	5.70599	5.96986	5.92388	5.82344	7.11388	5.3222	6.00227	5.91155	6.30497
23076029	5.51458	4.84515	4.30573	3.6447	4.01125	4.86049	3.74969	3.71849	3.64882	3.54158	3.91938	3.64041	4.08761	4.37674	4.21993	4.10023
23076030	3.48723	4.58239	4.58298	4.05671	3.38949	4.48267	3.84718	4.16597	3.26797	4.07137	4.50783	4.21214	4.15194	4.4167	3.87752	4.19036
23076031	3.1192	3.06979	3.62168	3.9281	3.47463	3.05122	3.34022	3.58324	2.73879	2.95815	2.94377	3.47376	3.32597	3.33586	3.35948	3.08705
23076032	4.71503	5.02784	4.73506	4.4861	4.84132	4.49277	4.1556	4.87415	3.90781	4.48342	4.73455	5.15883	4.45509	4.5632	5.12358	4.04751
23076033	5.10097	5.73308	4.0612	4.18667	4.08458	5.28396	4.67164	4.39265	4.88201	3.90997	4.5375	3.62762	4.84778	4.80697	3.93154	5.04245
23076034	2.67317	4.1443	3.34199	4.14802	3.13725	3.99284	3.19004	2.86141	3.69039	3.55331	3.67893	3.08812	3.24709	3.59518	3.1783	3.62521
23076035	4.30659	3.44451	3.58474	3.74114	3.96862	4.52336	4.43138	4.43681	4.23566	3.79587	4.25681	4.21574	4.43094	4.79091	4.02073	4.17085
23076036	7.1279	6.79316	6.80242	7.13857	5.80325	6.59513	6.7491	6.58608	6.74249	6.57513	7.79735	7.54606	6.37381	6.76861	6.32028	6.67515
23076037	2.48317	2.33473	2.25869	2.76718	2.36772	2.87505	2.98826	2.53121	2.51277	2.2112	3.28841	2.79143	2.58912	3.14327	2.69188	2.5746
23076038	2.8767	2.62604	5.18412	4.42989	4.1574	2.20762	3.0547	3.96208	3.36435	3.23338	3.81658	6.22104	2.6294	3.23519	3.73115	3.46359
23076039	3.95592	3.92584	3.6313	3.42642	3.00825	3.69538	3.8128	3.26428	2.8686	3.75547	3.88404	3.72627	3.8992	3.79341	3.82412	3.08259
23076040	4.14148	3.12116	2.62722	3.10076	2.16337	3.05256	2.67324	2.93096	2.67275	2.56065	2.98613	3.4663	3.54302	3.07757	2.86887	2.79532
23076041	3.37997	3.01114	2.11922	2.84133	2.60215	2.03331	1.78441	3.02008	2.11204	2.00268	2.01906	2.11576	2.58582	2.0101	2.87152	2.87699
23076042	2.62877	2.84215	1.91021	1.76064	2.35924	3.11805	1.74067	1.78267	2.14902	1.3788	2.71774	1.57135	2.04748	2.04418	1.95009	1.93139
23076043	3.78405	4.89663	3.38257	3.20155	3.15023	4.49548	3.25608	3.73253	4.40577	3.2811	4.54745	3.41611	3.57075	3.91245	4.05613	3.11858
23076044	6.36378	6.76533	6.60563	5.90391	6.81911	5.5971	6.39267	6.02305	6.02793	6.08519	5.50666	5.91843	5.99884	6.37	6.7564	6.27644
23076045	3.19999	3.31018	3.15651	3.52558	3.0282	4.59616	3.6633	3.66139	3.33032	3.2772	3.5712	3.77045	3.34985	3.66333	3.38083	3.65678
23076046	4.74236	4.69574	4.54177	3.95104	4.42356	4.56267	4.03182	4.06342	3.89357	4.02507	4.10097	5.29393	4.4145	5.03472	4.1863	4.65221
23076047	5.72292	5.74803	5.42195	5.35681	5.09107	5.34361	5.57558	5.12402	5.49419	5.21261	5.10003	5.35029	4.75842	5.26976	5.54382	4.88166
23076048	4.5343	4.24585	5.17269	4.96642	4.34166	5.09348	4.95962	4.4243	4.86091	4.51806	4.88586	4.54291	4.93555	4.64576	4.7413	4.50211
23076049	4.41994	4.32208	7.5282	7.61763	7.13434	4.80608	5.67744	6.43558	6.48191	7.28373	6.35002	7.31275	6.33119	5.27159	6.29267	6.02217
23076050	3.80395	4.56359	3.93267	4.25311	4.1364	3.83297	4.40632	4.31665	4.34357	3.63645	4.58609	3.56465	4.0103	4.53828	4.15917	4.4446
23076051	3.76073	4.71689	2.40837	2.9609	2.99768	3.10368	2.67995	3.05709	2.98348	2.46875	2.64517	2.60764	2.91437	3.05639	2.3994	2.83532
23076052	4.13138	5.0996	3.10841	3.89479	3.97554	4.60716	4.09516	3.90482	3.22899	3.39556	4.25556	4.13834	3.68804	3.70482	4.0029	3.23722
23076053	5.52528	6.00162	5.33454	5.87034	5.53062	5.06818	6.09574	5.15921	5.47523	5.1927	5.59789	4.34201	5.92177	5.76691	5.50353	5.33607
23076054	2.12668	3.10545	2.95421	2.63039	2.83303	3.72985	3.20308	3.06456	2.93335	2.57371	3.18513	3.0396	3.05441	3.64877	3.21539	3.84782
23076055	5.48433	5.70061	5.62704	5.27003	5.1868	5.43902	5.23045	5.8777	5.60847	5.17828	5.95755	5.43554	5.71639	5.36082	5.77492	5.78312
23076056	4.00561	5.47536	4.33614	3.56302	3.63277	4.31667	4.47346	4.0986	3.68077	4.02037	4.86157	4.00608	4.17715	4.12142	4.07856	3.87173
23076057	6.85474	6.71861	6.36611	6.56384	6.49553	6.45937	6.16671	6.60653	6.92481	6.27027	7.10786	6.3997	6.78589	6.84455	6.8887	6.46925
23076058	4.51684	3.48237	5.37247	4.53857	3.59357	2.95276	3.52611	3.50413	5.13116	4.11914	4.17024	5.13752	3.88002	2.80613	3.99349	3.99308
23076059	3.30063	3.53533	2.76049	2.69086	2.8626	3.45261	3.31425	3.00587	3.27131	3.0929	3.31534	3.02611	3.4068	2.89315	3.34577	2.98158
23076060	2.38028	2.02058	2.52556	2.75543	2.3912	2.61693	2.69538	2.33504	2.39664	2.10436	2.41218	2.40135	2.32925	2.81092	2.46615	2.4338
23076061	3.0444	2.73281	1.7137	2.24441	1.82378	2.67722	2.33325	2.24169	2.15626	1.75749	2.0858	2.0562	2.02129	2.32634	2.21747	2.11234
23076062	2.6112	2.48357	1.65845	1.84415	2.00957	2.80134	2.32464	2.27887	2.14237	1.88736	2.01112	1.8279	2.44361	1.79838	2.16229	1.99306
23076063	2.65824	2.18724	2.29862	2.52326	2.12021	3.74654	2.76818	2.82765	2.56192	2.47944	2.18668	1.91904	3.00484	2.41601	2.26326	2.48755
23076064	2.57409	1.84685	1.49999	1.35771	1.86936	2.36803	2.19738	1.65438	2.16468	1.73716	2.08513	1.30634	1.62255	2.18222	1.98261	2.28288
23076065	2.0918	2.11221	1.88162	1.84473	2.1496	2.68122	2.10632	2.11254	1.63123	1.68049	2.18184	2.12151	2.01977	2.0516	1.6584	2.03377
[truncated: 25,199 more rows]
