# Supplementary material for: A phase II trial of weekly nab-paclitaxel for progressive and symptomatic desmoid tumors
Source: Nat Commun. 2022 Oct 21;13:6278. doi: 10.1038/s41467-022-33975-6 (PMC9587294; doi:10.1038/s41467-022-33975-6)
Supplement: Supplementary file 4 — Supplementary Data 2 [file 41467_2022_33975_MOESM4_ESM.xlsx]

## Sheet: OPENDATA2
ID	GENDER	TIMEDXENROLL	PREVREL	PREVSUR	PREVCHEM	PREVRTP	PTLOC	PTSUBLOC	PTSUBLOC2	ECOGBL	EXTBLINE	RESECBLINE	BETACENT	CHANGE	BRLOC	CENTBR	MAXCHT2PERC	BPIWPBLINE	DATE_BPI_Baseline	BPIWPTREAT	MAX_BPI_Reduction_Date	BPIWPCHANG	CHANGE_AT_LEAST_2POINTS	IALBR	IACBR	IBPI	CPFSCEN	PROGCENTDAT	LFUDATE	STATUS
1	Male	44.2667	1	0	0	0	Soft tissue	Extremity	Leg	0	Locally advanced	Unresectable	Positive	-0.315	SD	PARTIAL	5	8	2017-04-05	4	2017-05-17	-4	1	3.33333	6.33333	0.233333	0	#NULL!	2020-09-28	Alive
2	Female	29.1	0	1	0	0	Soft tissue	Extremity	Thigh	1	Locally advanced	Unresectable	Nuclear positive	0.003	SD	STABLE	5	6	2017-05-23	0	2017-08-17	-6	1	3.36667	3.7	2.86667	0	#NULL!	2020-11-24	Alive
8	Female	26.8333	1	0	0	0	Soft tissue	Trunk wall	Anterior thoracic TW	0	Localized	Unresectable	Positive	-0.0125	SD	STABLE	10	7	2017-07-18	1	2017-08-04	-6	1	6.6	6.6	0.566667	0	#NULL!	2021-02-17	Alive
9	Male	27.9667	1	1	0	0	Visceral	Visceral	Gastrointestinal tract	0	Localized	Unresectable	Nuclear expression	-0.309	PR	PARTIAL	30	6	2017-07-25	0	2017-08-08	-6	1	5.66667	8.23333	0.233333	0	#NULL!	2021-01-15	Alive
10	Male	48.0667	1	1	1	0	Soft tissue	Extremity	Arm	1	Locally advanced	Unresectable	Nuclear expression	-0.026	SD	STABLE	0	9	2017-07-06	2	2017-10-25	-7	1	2.76667	7.6	2.5	0	#NULL!	2021-01-19	Alive
13	Male	12.7667	0	0	0	0	Soft tissue	Trunk wall	Anterior thoracic TW	1	Localized	Unresectable	Positive	0	PR	STABLE	0	6	2017-08-25	3	2017-09-12	-3	1	8.9	2.56667	0.466667	0	#NULL!	2021-02-15	Alive
15	Male	3.06667	0	0	0	0	Soft tissue	Trunk wall	Dorsolumbar TW	1	Localized	Unresectable	Nuclear expression	-0.243	PR	STABLE	0	3	2017-10-10	2	2017-12-27	-1	0	6.6	9.4	2.83333	1	#NULL!	2019-03-25	Dead
18	Male	47.1	1	1	0	0	Soft tissue	Extremity	Gluteus	1	Locally advanced	Unresectable	Nuclear expression	-0.119	SD	STABLE	15	9	2017-10-23	5	2017-11-16	-4	1	2.33333	5.96667	0.466667	1	2019-01-28	2021-03-23	Alive
19	Female	1.93333	0	0	0	0	Soft tissue	Head and neck	Neck	1	Localized	Unresectable	Nuclear expression	-0.333	PR	PARTIAL	0	9	2017-11-08	6	2018-01-02	-3	1	6.13333	18.6	1.83333	0	#NULL!	2021-02-17	Alive
22	Male	20.1667	1	1	1	0	Visceral	Visceral	Gastrointestinal tract	0	Locally advanced	Unresectable	Nuclear expression	-0.7	SD	PARTIAL	25	0	#NULL!	0	#NULL!	0	0	2.6	13.8	#NULL!	0	#NULL!	2021-01-27	Alive
23	Female	17.6667	1	1	0	0	Soft tissue	Trunk wall	Posterior thoracic TW	1	Localized	Unresectable	Nuclear expression	-0.083	SD	STABLE	-10	6	2017-12-26	4	2018-04-03	-2	1	9.63333	6.3	2.8	0	#NULL!	2020-12-02	Alive
24	Female	15.4667	1	1	0	0	Visceral	Visceral	Pleura	0	Locally advanced	Unresectable	Nuclear expression	-0.052	SD	STABLE	0	7	2018-01-17	5	2018-02-20	-2	1	2.83333	10.3	1.36667	0	#NULL!	2020-10-27	Alive
28	Male	8.66667	1	1	0	0	Soft tissue	Visceral	Posterior cervical region	1	Locally advanced	Unresectable	Nuclear expression	0.037	SD	STABLE	#NULL!	0	#NULL!	0	#NULL!	0	0	3	2.53333	#NULL!	0	#NULL!	2020-10-02	Alive
30	Female	98.1	1	1	0	0	Soft tissue	Extremity	Gluteus	1	Locally advanced	Unresectable	Nuclear expression	-0.147	SD	STABLE	40	8	2018-02-05	3	2018-02-19	-5	1	0.566667	8.43333	0.466667	0	#NULL!	2020-01-29	Alive
31	Female	56.1667	1	1	0	0	Bone	Trunk wall	Ribs	1	Locally advanced	Unresectable	Nuclear positive	-0.044	SD	STABLE	#NULL!	10	2018-01-10	2	2018-01-29	-8	1	1.96667	8.7	0.466667	0	#NULL!	2020-09-17	Alive
33	Female	2.13333	0	0	0	0	Soft tissue	Head and neck	Neck	0	Localized	Unresectable	Nuclear positive	0.114	SD	STABLE	25	8	2018-02-22	6	2018-03-08	-2	1	0.466667	2.7	0.466667	1	2019-01-22	2020-08-04	Alive
34	Female	45.1333	1	1	0	1	Soft tissue	Abdominal cavity	Abdominal cavity	1	Locally advanced	Unresectable	Nuclear expression	-0.028	SD	STABLE	10	6	2018-02-28	3	2018-03-28	-3	1	3	7.2	0.933333	0	#NULL!	2019-11-06	Alive (lost to follow-u
35	Female	2.3	1	0	0	0	Soft tissue	Extremity	Arm	1	Localized	Resectable	Nuclear expression	0.01	SD	STABLE	10	9	2018-03-09	3	2018-05-07	-6	1	2.56667	5.43333	1.86667	0	#NULL!	2021-03-01	Alive
36	Male	2.1	0	0	0	0	Soft tissue	Extremity	Shoulder	1	Locally advanced	Unresectable	Nuclear expression	-0.097	PR	STABLE	10	2	2018-04-12	2	2018-06-21	0	0	2.33333	2.33333	2.33333	0	#NULL!	2020-11-27	Alive
37	Male	84.8	1	1	0	1	Soft tissue	Trunk wall	Abdominal TW	1	Localized	Unresectable	Nuclear positive	-0.314	SD	PARTIAL	40	8	2018-04-20	0	2018-05-04	-8	1	2.73333	12.3667	0.466667	0	#NULL!	2020-12-02	Alive
38	Male	16.5	0	0	0	0	Soft tissue	Abdominal cavity	Abdominal cavity	0	Locally advanced	Unresectable	Nuclear expression	-0.776	SD	PARTIAL	85	3	2019-04-24	0	2018-06-27	-3	1	3.03333	13.2667	2.13333	0	#NULL!	2020-08-11	Alive
39	Female	1.5	0	0	0	0	Soft tissue	Trunk wall	Dorsolumbar TW	0	Localized	Unresectable	Not assessable	-0.132	SD	STABLE	-5	6	2018-04-30	0	2018-05-14	-6	1	9.43333	5.93333	0.466667	0	#NULL!	2020-12-09	Alive
41	Female	2.33333	0	0	0	0	Soft tissue	Trunk wall	Anterior thoracic TW	1	Locally advanced	Unresectable	Nuclear expression	-0.28	SD	STABLE	#NULL!	7	2018-06-13	2	2018-06-20	-5	1	2.76667	2.76667	0.233333	0	#NULL!	2020-12-01	Alive
42	Female	81.5	1	1	1	0	Soft tissue	Extremity	Popliteus region	1	Locally advanced	Unresectable	Nuclear positive	0.053	SD	STABLE	5	4	2018-06-26	0	2018-08-28	-4	1	3.56667	3.56667	2.1	0	#NULL!	2020-09-21	Alive
44	Female	16.6333	0	1	0	0	Soft tissue	Head and neck	Neck	1	Locally advanced	Unresectable	Nuclear expression	-0.087	SD	STABLE	35	6	2018-06-28	0	2018-08-08	-5	1	3.3	7.03333	1.16667	0	#NULL!	2021-04-11	Alive
47	Male	2.53333	0	0	0	0	Visceral	Visceral	Gastrointestinal tract	0	Locally advanced	Unresectable	Positive	-0.296	PR	PARTIAL	0	2	2018-09-12	1	2018-10-29	-1	0	12.2	2.93333	1.4	0	#NULL!	2021-01-14	Alive
50	Female	176.033	1	1	1	1	Soft tissue	Extremity	Arm	1	Localized	Unresectable	Nuclear positive	-0.115	SD	STABLE	40	8	2018-11-30	1	2019-02-11	-7	1	3.2	6.6	2.43333	0	#NULL!	2021-01-25	Alive
51	Female	1.5	0	0	0	0	Soft tissue	Extremity	Shoulder	0	Localized	Unresectable	Nuclear expression	-0.362	PR	PARTIAL	0	5	2018-12-03	1	2018-12-17	-4	1	9.43333	12.9333	0.466667	0	#NULL!	2020-11-09	Alive
52	Female	187.367	1	1	1	1	Soft tissue	Abdominal cavity	Abdominal cavity	1	Locally advanced	Unresectable	Nuclear positive	-0.045	SD	STABLE	0	7	2018-12-05	4	2018-12-12	-3	1	2.56667	10.2667	0.233333	0	#NULL!	2021-04-14	Alive
53	Female	2.06667	1	0	0	0	Soft tissue	Extremity	Gluteus	0	Localized	Unresectable	Nuclear expression	-0.14	PR	STABLE	30	7	2019-01-10	3	2019-01-17	-4	1	9.7	9.7	0.233333	0	#NULL!	2021-02-19	Alive
54	Female	5.9	1	0	0	0	Soft tissue	Trunk wall	Abdominal TW	0	Localized	Unresectable	Nuclear expression	-0.434	SD	PARTIAL	25	0	#NULL!	0	#NULL!	0	0	2.93333	9.1	#NULL!	0	#NULL!	2021-02-15	Alive
55	Male	19.3333	1	1	0	0	Soft tissue	Trunk wall	Posterior thoracic TW	1	Locally advanced	Resectable	Nuclear positive	-0.0234	SD	STABLE	#NULL!	10	2019-02-25	3	2019-04-23	-7	1	2.9	2.9	1.9	0	#NULL!	2020-09-07	Alive
56	Female	23.2667	1	1	0	1	Soft tissue	Extremity	Leg	1	Localized	Unresectable	Nuclear expression	-0.038	SD	STABLE	0	6	2019-02-25	6	2019-03-11	0	0	2.8	2.8	0.433333	0	#NULL!	2020-08-20	Alive
57	Female	60.2	1	1	1	0	Soft tissue	Trunk wall	Abdominal TW	#NULL!	Locally advanced	Unresectable	Nuclear expression	#NULL!	SD	NOT EVA	#NULL!	9	2019-03-04	5	2019-05-06	-4	1	2.43333	#NULL!	1.96667	0	#NULL!	2020-11-20	Alive
58	Male	37.5	1	1	0	0	Soft tissue	Head and neck	Neck	0	Locally advanced	Unresectable	Nuclear expression	0.4	SD	PROGRES	10	4	2019-03-27	2	2019-04-24	-2	1	2.5	2.5	0.933333	1	2019-06-10	2020-07-08	Alive
59	Female	2.56667	0	0	0	0	Soft tissue	Abdominal cavity	Abdominal cavity	0	Localized	Resectable	Nuclear expression	-0.054	PR	STABLE	30	0	#NULL!	0	#NULL!	0	0	2.63333	9.2	#NULL!	0	#NULL!	2020-10-29	Alive
60	Female	2.56667	0	0	0	0	Soft tissue	Head and neck	Neck	0	Localized	Unresectable	Nuclear expression	-0.032	SD	STABLE	40	8	2019-06-06	5	2019-09-12	-3	1	2.6	2.6	2.8	1	2020-09-07	2020-09-09	Alive
61	Female	54.2667	1	1	0	0	Soft tissue	Extremity	Arm	1	Locally advanced	Unresectable	Nuclear expression	0	SD	STABLE	0	6	2019-07-01	0	2019-08-05	-6	1	2.56667	2.56667	1.16667	0	#NULL!	2020-09-01	Alive
65	Female	5.03333	0	0	0	0	Soft tissue	Trunk wall	Anterior thoracic TW	1	Locally advanced	Unresectable	Nuclear expression	-0.247	PR	STABLE	-10	7	2019-07-24	4	2019-09-04	-3	1	4.7	4.7	1.4	0	#NULL!	2020-12-14	Alive
67	Female	3.03333	0	0	0	0	Soft tissue	Extremity	Shoulder	1	Localized	Unresectable	Positive	-0.137	SD	STABLE	#NULL!	9	2019-09-27	4	2019-10-10	-5	1	2.8	2.53333	0.433333	0	#NULL!	2020-12-02	Alive
